# Supplementary material for: Coexistence of state, choice, and sensory integration coding in barrel cortex LII/III
Source: Nat Commun. 2024 Jun 5;15:4782. doi: 10.1038/s41467-024-49129-9 (PMC11153558; doi:10.1038/s41467-024-49129-9)
Supplement: Supplementary file 6 — Source Data [file 41467_2024_49129_MOESM6_ESM.xlsx]

## Sheet: Fig1
	Fig. 1C
	Day	1	2	3	4	5	6	7	8	9	10	11	12	13	14	15	16	17	18	19	20	21	22	23	24	25	26	27	28	29	30	31	32	33	34	35	36	37	38	39	40	41	42	43	44	45	46	47	48
	mouse1	0.682927	0.782609	0.921569	0.655738	0.606557	0.829268	0.745098	0.698795	0.686275	0.543478	0.66129	0.561798	0.663158	0.75	0.756757	0.63	0.793651	0.745455	0.705882	0.632911	0.744186	0.73913	0.85	0.727273	0.753623	0.833333	0.670886	0.676471	0.6875	0.693878	0.714286	0.66129	0.735537	0.686567	0.731183	0.690476	0.836066	0.75	0.7	0.802326	0.809524	0.862745	0.842697	0.820513	0.865385	0.797468	0.783133	0.810345
	mouse2	0.625	0.661538	0.647059	0.427586	0.630435	0.740741	0.589552	0.686869	0.637681	0.641791	0.712644	0.558621	0.597701	0.738806	0.548387	0.451613	0.640449	0.672	0.5875	0.571429	0.666667	0.551282	0.64	0.522013	0.693431	0.560284	0.563636	0.714286	0.67284	0.711864	0.77551	0.772727	0.669231	0.762712	0.716535	0.695122	0.646617	0.794118	0.752212	0.787356	0.635193	0.616438	0.663043	0.584906	0.797872	0.728814	0.696721	0.702703
	mouse3	0.555556	0.727273	0.574468	0.426829	0.791667	0.307692	0.464286	0.434783	0.460784	0.526316	0.619048	0.550725	0.6	0.583333	0.421875	0.486842	0.531429	0.495327	0.567568	0.507853	0.550388	0.555556	0.5	0.692308	0.598592	0.637168	0.582609	0.554348	0.566176	0.590909	0.578947	0.571429	0.571429	0.9	0.725275	0.575	0.673077	0.677966	0.728571	0.795918	0.755556	0.7	0.714286	0.753623	0.666667	0.793651	0.598131	0.666667
	mouse4	0.416667	0.638298	0.431818	0.466667	0.673469	0.542373	0.5	0.666667	0.463768	0.504	0.57377	0.424658	0.57554	0.585185	0.60452	0.574359	0.666667	0.586207	0.645933	0.617978	0.716667	0.647619	0.625806	0.813953	0.682692	0.716981	0.70297	0.657895	0.625	0.525773	0.696721	0.664384	0.628205	0.744898	0.73913	0.588235	0.689655	0.74026	0.819444	0.71134	0.769231	0.761905	0.84	0.868421	0.696809	0.763158	0.705882	0.734177
	mouse5	0.566667	0.30303	0.65625	0.559322	0.416667	0.571429	0.545455	0.571429	0.787234	0.463768	0.593407	0.528736	0.61809	0.813131	0.774775	0.848837	0.862745	0.470588	0.814815	0.796875	0.80303	0.756098	0.921569	0.707317	NaN	NaN	NaN	NaN	NaN	NaN	NaN	NaN	NaN	NaN	NaN	NaN	NaN	NaN	NaN	NaN	NaN	NaN	NaN	NaN	NaN	NaN	NaN	NaN
	mouse6	0.333333	0.458333	0.478261	0.508	0.537037	0.534375	0.580952	0.694737	0.739812	0.830389	0.772727	0.834586	0.622951	0.681682	0.59375	0.62766	0.684028	0.728324	0.66875	0.642857	0.625	0.702128	0.622222	0.708333	0.744681	0.792593	0.789474	0.790698	0.657143	0.805556	0.8	0.735294	0.83871	0.714286	0.725	0.818182	0.84	0.777778	0.8	0.5	0.826087	0.709677	0.827586	0.866667	0.733333	0.76	0.897959	0.794118
	mouse7	0.505747	0.333333	0.459302	0.533333	0.507614	0.533557	0.581152	0.552632	0.678457	0.795812	0.682353	0.772222	0.799087	0.841667	0.772277	0.652778	0.714286	0.556962	0.52439	0.627451	0.701299	0.581395	0.615385	0.521739	0.560811	0.57971	0.603896	0.651961	0.514851	0.757353	0.735294	0.833333	0.783784	0.6875	0.815789	0.8125	0.83871	0.842105	0.634146	0.883721	0.897436	0.892857	0.813953	0.893617	NaN	NaN	NaN	NaN
	mouse8	0.482759	0.365079	0.415254	0.486339	0.5	0.453782	0.560606	0.603687	0.585635	0.652174	0.615385	0.642157	0.665072	0.546798	0.631579	0.77821	0.710744	0.737931	0.681818	0.739726	0.814815	0.657658	0.738095	0.738636	0.865169	0.784091	0.866667	0.631579	0.728571	0.714286	0.857143	0.684211	0.551724	0.676471	0.763636	0.777778	0.695652	0.666667	0.823529	0.833333	0.827586	0.892857	0.875	0.95	0.894737	0.894737	0.971429	0.931034
	mouse9	0.55	0.5125	0.627451	0.580357	0.60241	0.691589	0.680556	0.81	0.8125	0.675	0.735043	0.645963	0.652174	0.69697	0.659091	0.730769	0.782609	0.69697	0.670213	0.622047	0.646154	0.757143	0.72	0.763158	0.8	0.886792	0.966667	0.802817	0.719298	0.875	NaN	NaN	NaN	NaN	NaN	NaN	NaN	NaN	NaN	NaN	NaN	NaN	NaN	NaN	NaN	NaN	NaN	NaN
	mouse10	0.235294	0.5	0.479167	0.490909	0.475	0.459016	0.53012	0.472527	0.486842	0.632911	0.623188	0.504	0.515924	0.445312	0.479675	0.625	0.584211	0.717489	0.727273	0.660377	0.595238	0.722222	NaN	NaN	NaN	NaN	NaN	NaN	NaN	NaN	NaN	NaN	NaN	NaN	NaN	NaN	NaN	NaN	NaN	NaN	NaN	NaN	NaN	NaN	NaN	NaN	NaN	NaN
	mouse11	0.361702	0.380282	0.527778	0.670732	0.612403	0.707317	0.597938	0.747748	0.780952	0.666667	0.830769	0.645833	0.8125	0.708333	0.730769	0.804878	0.644231	0.754386	0.737705	0.658537	0.735849	0.676471	0.604167	0.659574	0.682927	0.637931	0.627778	0.716535	0.642857	0.781818	0.82	0.877193	0.914286	0.821429	0.682927	0.877551	0.763889	0.777778	0.918367	0.6875	0.896552	NaN	NaN	NaN	NaN	NaN	NaN	NaN
	mouse12	0.5	0.545455	0.526316	0.57377	0.516129	0.515789	0.593407	0.556604	0.512397	0.566667	0.657658	0.650685	0.678788	0.646154	0.736842	0.669065	0.808696	0.666667	0.628571	0.804878	0.853659	0.676056	0.764706	0.777778	0.705882	0.792453	0.754717	0.682927	0.688679	0.912281	0.686275	0.854167	0.810811	0.805556	0.766667	0.583333	0.588235	NaN	NaN	NaN	NaN	NaN	NaN	NaN	NaN	NaN	NaN	NaN
	mouse13	0.5	0.5625	0.40678	0.511628	0.483871	0.521127	0.493151	0.502646	0.473684	0.563536	0.53125	0.608696	0.668293	0.492424	0.771429	0.688406	0.538462	0.554286	0.7125	0.699187	0.594203	0.666667	0.630952	0.579545	0.683432	0.652174	0.548387	0.619289	0.494505	0.625	0.560284	0.613793	0.550725	0.584158	0.682353	0.584	0.556701	0.705036	0.661972	0.683168	0.444444	0.64878	0.576037	0.818182	0.752941	0.72619	0.507692	0.728477
	mouse14	0.357143	0.504673	0.588235	0.625	0.473684	0.533333	0.586538	0.625	0.625	0.621212	0.666667	0.626506	0.670588	0.706767	0.639535	0.761364	0.761364	0.719101	0.7875	0.646465	0.708333	0.677966	0.625	0.578313	0.439252	0.580882	0.684211	0.704918	0.622642	0.627451	1	0.623188	0.666667	0.735294	0.852941	0.846154	0.708333	0.880597	0.787879	0.8	0.737705	0.727273	0.830986	0.784091	0.723684	0.822785	0.826087	0.884615
	mouse15	0.28	0.486486	0.361702	0.511364	0.509804	0.5	0.527559	0.552632	0.548387	0.514085	0.569231	0.554913	0.72	0.809677	0.649123	0.648649	0.614634	0.806202	0.834951	0.821918	0.746269	0.671053	0.838235	0.61165	0.658065	0.734694	0.735135	0.797546	0.806452	0.535714	0.792135	0.697917	0.832168	0.742188	0.781022	0.748148	0.692913	0.652893	0.864583	0.697531	0.788136	0.747368	0.692708	0.696429	0.639241	0.79646	0.714286	0.764706
	Average	0.46352	0.517426	0.540094	0.535172	0.555783	0.562759	0.571758	0.611784	0.618627	0.613187	0.656295	0.60734	0.657324	0.669749	0.651359	0.665229	0.689214	0.660526	0.686358	0.670033	0.700117	0.66923	0.692581	0.671542	0.682197	0.706853	0.699772	0.692405	0.648193	0.704376	0.751383	0.715744	0.712773	0.738421	0.748538	0.716373	0.710821	0.751382	0.771882	0.743836	0.762495	0.75599	0.76763	0.803645	0.752296	0.787029	0.744591	0.779649
	Fig. 1D
	F1	0	0	0	0	0	0	0	0	0	0	10	10	10	10	10	10	10	10	10	20	20	20	20	20	20	20	25	25	30	30	30	30	30	30	35	35	40	40	40	40	40	45	45	45	45	45	45	50
	F2	0	10	20	30	45	50	60	70	80	90	0	20	30	45	50	60	70	80	90	0	10	40	50	60	70	90	55	65	0	10	45	50	60	90	55	65	20	50	60	70	90	0	10	30	45	70	90	0
	% lick left	0.356463	0.266491	NaN	NaN	0.170274	0.222222	NaN	NaN	NaN	0.220586	0.676037	NaN	0.294872	0.22093	0.357143	NaN	NaN	0.290852	0.266327	NaN	NaN	NaN	0.421687	NaN	0.326503	0.355556	NaN	0.253652	NaN	0.605505	NaN	NaN	0.352459	0.397638	0.330882	NaN	NaN	0.414235	NaN	NaN	NaN	0.804173	0.686782	NaN	0.494956	NaN	0.300082	0.790295
	Fig. 1E
	Dfreq	-120	-119	-118	-117	-116	-115	-114	-113	-112	-111	-110	-109	-108	-107	-106	-105	-104	-103	-102	-101	-100	-99	-98	-97	-96	-95	-94	-93	-92	-91	-90	-89	-88	-87	-86	-85	-84	-83	-82	-81	-80	-79	-78	-77	-76	-75	-74	-73
	mouse1	0.24834	0.2484	0.248464	0.248532	0.248603	0.248678	0.248758	0.248842	0.248931	0.249024	0.249123	0.249226	0.249336	0.249451	0.249572	0.2497	0.249834	0.249976	0.250124	0.25028	0.250444	0.250617	0.250797	0.250987	0.251186	0.251395	0.251614	0.251843	0.252083	0.252335	0.252598	0.252874	0.253162	0.253464	0.253779	0.254109	0.254453	0.254812	0.255187	0.255579	0.255987	0.256413	0.256857	0.257319	0.257801	0.258303	0.258825	0.259368
	mouse2	0.17345	0.175014	0.176606	0.178228	0.179879	0.181559	0.18327	0.18501	0.18678	0.188581	0.190412	0.192273	0.194165	0.196088	0.198041	0.200026	0.202041	0.204087	0.206165	0.208273	0.210413	0.212583	0.214785	0.217018	0.219282	0.221577	0.223903	0.226259	0.228647	0.231065	0.233514	0.235993	0.238503	0.241042	0.243612	0.246211	0.24884	0.251499	0.254186	0.256903	0.259648	0.262421	0.265222	0.268052	0.270908	0.273792	0.276703	0.27964
	mouse3	0.118561	0.119945	0.121406	0.122947	0.124572	0.126284	0.128085	0.129978	0.131967	0.134054	0.136243	0.138537	0.140937	0.143448	0.146072	0.148812	0.15167	0.154648	0.15775	0.160978	0.164333	0.167818	0.171434	0.175184	0.179069	0.183089	0.187247	0.191544	0.195979	0.200555	0.20527	0.210125	0.215119	0.220253	0.225526	0.230936	0.236483	0.242165	0.24798	0.253926	0.260001	0.266203	0.272527	0.278972	0.285534	0.292209	0.298993	0.305882
	mouse4	0.176967	0.176982	0.176998	0.177015	0.177034	0.177054	0.177076	0.1771	0.177125	0.177153	0.177183	0.177216	0.177251	0.17729	0.177331	0.177375	0.177423	0.177474	0.17753	0.17759	0.177654	0.177723	0.177797	0.177877	0.177963	0.178054	0.178153	0.178258	0.178371	0.178492	0.178621	0.178759	0.178907	0.179064	0.179232	0.179411	0.179602	0.179806	0.180022	0.180253	0.180498	0.180758	0.181035	0.181328	0.18164	0.18197	0.18232	0.18269
	mouse5	0.261417	0.261419	0.26142	0.261422	0.261425	0.261427	0.26143	0.261433	0.261437	0.261441	0.261445	0.26145	0.261456	0.261462	0.261469	0.261477	0.261486	0.261496	0.261507	0.26152	0.261533	0.261549	0.261565	0.261584	0.261605	0.261628	0.261654	0.261682	0.261713	0.261748	0.261785	0.261827	0.261873	0.261924	0.261979	0.26204	0.262107	0.26218	0.262261	0.262348	0.262444	0.262548	0.262662	0.262786	0.262921	0.263068	0.263228	0.263401
	mouse6	0.255127	0.255127	0.255127	0.255127	0.255128	0.255128	0.255128	0.255129	0.255129	0.25513	0.255131	0.255132	0.255133	0.255134	0.255135	0.255137	0.255139	0.255141	0.255143	0.255146	0.255149	0.255153	0.255158	0.255163	0.255169	0.255176	0.255184	0.255193	0.255203	0.255215	0.255228	0.255244	0.255261	0.255281	0.255304	0.25533	0.255359	0.255392	0.25543	0.255472	0.255519	0.255573	0.255633	0.2557	0.255776	0.25586	0.255955	0.25606
	mouse7	0.218589	0.21859	0.218591	0.218592	0.218593	0.218595	0.218596	0.218598	0.2186	0.218602	0.218605	0.218609	0.218612	0.218617	0.218621	0.218627	0.218633	0.218641	0.218649	0.218659	0.21867	0.218682	0.218696	0.218712	0.21873	0.218751	0.218774	0.2188	0.218829	0.218863	0.2189	0.218942	0.218989	0.219041	0.2191	0.219166	0.219239	0.21932	0.219411	0.219512	0.219624	0.219749	0.219886	0.220038	0.220207	0.220392	0.220596	0.220821
	mouse8	0.304076	0.304087	0.304098	0.304111	0.304125	0.30414	0.304156	0.304174	0.304194	0.304215	0.304237	0.304262	0.304289	0.304318	0.304349	0.304383	0.30442	0.30446	0.304503	0.304549	0.304599	0.304652	0.30471	0.304773	0.304839	0.304911	0.304989	0.305072	0.305161	0.305257	0.305359	0.305469	0.305586	0.305712	0.305846	0.30599	0.306143	0.306307	0.306481	0.306667	0.306865	0.307076	0.3073	0.307538	0.307792	0.308061	0.308347	0.308649
	mouse9	0.270908	0.270984	0.271066	0.271153	0.271246	0.271346	0.271452	0.271566	0.271687	0.271816	0.271953	0.272099	0.272255	0.27242	0.272596	0.272783	0.272982	0.273192	0.273416	0.273653	0.273903	0.274169	0.27445	0.274747	0.275062	0.275394	0.275744	0.276114	0.276505	0.276916	0.27735	0.277807	0.278287	0.278793	0.279325	0.279883	0.28047	0.281086	0.281732	0.282409	0.283119	0.283862	0.28464	0.285454	0.286306	0.287195	0.288124	0.289095
	mouse10	0.274654	0.274716	0.274781	0.274851	0.274925	0.275003	0.275087	0.275176	0.275271	0.275372	0.275479	0.275592	0.275712	0.275839	0.275974	0.276117	0.276269	0.276429	0.276598	0.276777	0.276966	0.277166	0.277377	0.277599	0.277833	0.278081	0.278341	0.278615	0.278904	0.279207	0.279527	0.279862	0.280215	0.280585	0.280973	0.281381	0.281808	0.282256	0.282725	0.283217	0.283731	0.284268	0.284831	0.285418	0.286032	0.286673	0.287341	0.288039
	mouse11	0.270428	0.27044	0.270453	0.270468	0.270484	0.270502	0.270521	0.270542	0.270565	0.270591	0.270619	0.270649	0.270682	0.270718	0.270758	0.270801	0.270848	0.270899	0.270954	0.271014	0.27108	0.271151	0.271227	0.271311	0.271401	0.271498	0.271603	0.271717	0.271839	0.271971	0.272114	0.272267	0.272432	0.272609	0.272799	0.273004	0.273223	0.273457	0.273709	0.273978	0.274265	0.274572	0.2749	0.27525	0.275623	0.27602	0.276443	0.276893
	mouse12	0.146941	0.14699	0.147044	0.147103	0.147166	0.147235	0.147309	0.14739	0.147477	0.147572	0.147673	0.147783	0.147902	0.14803	0.148167	0.148315	0.148475	0.148646	0.14883	0.149028	0.14924	0.149467	0.14971	0.149971	0.150249	0.150547	0.150865	0.151205	0.151567	0.151953	0.152365	0.152803	0.153269	0.153764	0.15429	0.154849	0.155441	0.156069	0.156735	0.157439	0.158184	0.158972	0.159804	0.160683	0.16161	0.162587	0.163616	0.1647
	mouse13	0.165652	0.166075	0.166515	0.166974	0.167451	0.167948	0.168466	0.169004	0.169563	0.170144	0.170748	0.171375	0.172026	0.172702	0.173404	0.174131	0.174885	0.175667	0.176477	0.177316	0.178185	0.179084	0.180015	0.180978	0.181973	0.183002	0.184065	0.185163	0.186297	0.187467	0.188675	0.189921	0.191206	0.19253	0.193895	0.195301	0.196749	0.19824	0.199774	0.201352	0.202975	0.204643	0.206358	0.208119	0.209928	0.211785	0.213691	0.215646
	mouse14	0.174998	0.176379	0.177783	0.179209	0.180658	0.182129	0.183624	0.185142	0.186684	0.188249	0.189837	0.19145	0.193086	0.194747	0.196432	0.198141	0.199874	0.201632	0.203415	0.205222	0.207054	0.208911	0.210792	0.212699	0.214631	0.216588	0.21857	0.220578	0.222611	0.224669	0.226752	0.228861	0.230995	0.233154	0.235339	0.237549	0.239784	0.242045	0.244331	0.246642	0.248979	0.25134	0.253727	0.256138	0.258575	0.261036	0.263522	0.266033
	mouse15	0.126621	0.127977	0.129367	0.13079	0.132247	0.133738	0.135264	0.136825	0.138421	0.140054	0.141722	0.143428	0.145171	0.146952	0.14877	0.150627	0.152523	0.154457	0.156431	0.158445	0.160499	0.162593	0.164728	0.166904	0.169121	0.17138	0.17368	0.176022	0.178406	0.180832	0.183301	0.185812	0.188367	0.190963	0.193603	0.196286	0.199012	0.201781	0.204593	0.207448	0.210346	0.213288	0.216272	0.219299	0.222369	0.225481	0.228636	0.231834
	mouse16	0.254324	0.254333	0.254344	0.254355	0.254367	0.25438	0.254393	0.254408	0.254425	0.254442	0.25446	0.25448	0.254502	0.254525	0.25455	0.254576	0.254605	0.254635	0.254668	0.254703	0.25474	0.25478	0.254823	0.254869	0.254917	0.254969	0.255025	0.255084	0.255148	0.255215	0.255287	0.255363	0.255444	0.255531	0.255623	0.25572	0.255824	0.255934	0.256051	0.256175	0.256307	0.256446	0.256594	0.25675	0.256916	0.257091	0.257276	0.257471
	mouse17	0.211798	0.21193	0.212071	0.212219	0.212375	0.212539	0.212713	0.212896	0.213089	0.213292	0.213505	0.21373	0.213966	0.214214	0.214475	0.214749	0.215037	0.215339	0.215656	0.215988	0.216336	0.216701	0.217084	0.217484	0.217903	0.218341	0.218799	0.219278	0.219779	0.220301	0.220847	0.221417	0.222011	0.222631	0.223277	0.22395	0.224651	0.225381	0.22614	0.226931	0.227752	0.228606	0.229494	0.230416	0.231373	0.232366	0.233396	0.234465
	Average	0.214874	0.215258	0.215655	0.216064	0.216487	0.216923	0.217372	0.217836	0.218314	0.218808	0.219316	0.219841	0.220381	0.220939	0.221513	0.222105	0.222714	0.223342	0.223989	0.224655	0.225341	0.226047	0.226774	0.227521	0.22829	0.229081	0.229895	0.230731	0.231591	0.232474	0.233382	0.234314	0.235272	0.236255	0.237265	0.238301	0.239364	0.240455	0.241573	0.242721	0.243897	0.245102	0.246338	0.247604	0.248901	0.250229	0.251589	0.252982
	Fig 1H
	time (s)	-0.483333	-0.466667	-0.45	-0.433333	-0.416667	-0.4	-0.383333	-0.366667	-0.35	-0.333333	-0.316667	-0.3	-0.283333	-0.266667	-0.25	-0.233333	-0.216667	-0.2	-0.183333	-0.166667	-0.15	-0.133333	-0.116667	-0.1	-0.0833333	-0.0666667	-0.05	-0.0333333	-0.0166667	0	0.0166667	0.0333333	0.05	0.0666667	0.0833333	0.1	0.116667	0.133333	0.15	0.166667	0.183333	0.2	0.216667	0.233333	0.25	0.266667	0.283333	0.3
	Correct mu	-0.284703	-0.288609	-0.291947	-0.309087	-0.317615	-0.322264	-0.333844	-0.33916	-0.349642	-0.352834	-0.356461	-0.361454	-0.363012	-0.367646	-0.377141	-0.381864	-0.390028	-0.394963	-0.398168	-0.405101	-0.416739	-0.427953	-0.428234	-0.439353	-0.445795	-0.455808	-0.464409	-0.477498	-0.48226	-0.48983	-0.498864	-0.503514	-0.510731	-0.514469	-0.522696	-0.527793	-0.534059	-0.534569	-0.531669	-0.535055	-0.52556	-0.524217	-0.515712	-0.509393	-0.504705	-0.493924	-0.49443	-0.485847
	Correct IC95	0.0744035	0.0744398	0.0742889	0.0746744	0.0744034	0.0741123	0.073366	0.0737172	0.0732256	0.0731694	0.072935	0.07238	0.0718789	0.0717217	0.0715507	0.0714306	0.0706228	0.0706975	0.070476	0.0702816	0.0694385	0.06919	0.0688514	0.0683295	0.0679988	0.0673156	0.0670235	0.0671911	0.0662229	0.0664682	0.0659241	0.0661511	0.0661421	0.0661243	0.0654423	0.0652882	0.0653399	0.0656495	0.0657859	0.0659351	0.0663864	0.0664551	0.0668127	0.0670397	0.0671939	0.0669856	0.0669795	0.0673991
	Error mu	-0.218814	-0.23669	-0.227207	-0.237613	-0.243148	-0.255607	-0.25366	-0.258034	-0.265882	-0.264911	-0.271489	-0.274694	-0.281936	-0.288874	-0.289441	-0.294375	-0.30161	-0.305755	-0.313865	-0.320652	-0.326124	-0.33144	-0.338278	-0.342521	-0.348519	-0.358234	-0.366318	-0.372681	-0.378949	-0.389699	-0.393881	-0.393211	-0.397365	-0.401753	-0.401634	-0.406087	-0.408894	-0.410912	-0.411127	-0.408057	-0.409585	-0.402024	-0.394235	-0.393316	-0.386767	-0.381796	-0.368785	-0.361139
	Error IC95	0.0885416	0.0881951	0.0884202	0.0889507	0.0893621	0.0897826	0.0893838	0.0886122	0.0889101	0.0884996	0.0885535	0.0883117	0.0878197	0.0873191	0.0874729	0.0872212	0.0869554	0.0868164	0.0858584	0.0855986	0.0853182	0.0852391	0.0856562	0.0851361	0.085819	0.0854308	0.0849922	0.0853871	0.0844478	0.0847261	0.0842189	0.0844985	0.0839576	0.083839	0.0839957	0.0839114	0.0837812	0.0833177	0.083597	0.082868	0.0828	0.0822594	0.0820992	0.0821661	0.0829874	0.0836152	0.0830145	0.0826726
	Miss mu	-0.0348323	-0.0391925	-0.0443686	-0.0495109	-0.0530455	-0.0566054	-0.0584622	-0.0652997	-0.0692059	-0.0719641	-0.0767914	-0.0835958	-0.0887956	-0.0962302	-0.104257	-0.106493	-0.112975	-0.120301	-0.124198	-0.129661	-0.135277	-0.141598	-0.146368	-0.151876	-0.155359	-0.161627	-0.170054	-0.173485	-0.176859	-0.181537	-0.187317	-0.194154	-0.200436	-0.206459	-0.211851	-0.217104	-0.225112	-0.227195	-0.230169	-0.229915	-0.229681	-0.227767	-0.22361	-0.218683	-0.213384	-0.209724	-0.204363	-0.19864
	Miss IC95	0.0653104	0.0649848	0.0648502	0.0645778	0.0644739	0.064314	0.0644273	0.0641355	0.0640833	0.0638467	0.0636808	0.0635838	0.0633693	0.0630724	0.0630686	0.063064	0.0626875	0.0627884	0.0624936	0.0622064	0.0622771	0.0622142	0.0619682	0.0617609	0.0615744	0.0617447	0.0614543	0.0614679	0.0615974	0.0613778	0.0613905	0.0611524	0.0611341	0.0607201	0.0604824	0.0602972	0.0602774	0.0598159	0.0596168	0.0595188	0.0591628	0.0590827	0.0589011	0.0588851	0.058761	0.0587456	0.0584469	0.0584333
[truncated: 193 more columns]

## Sheet: Fig2
	Fig. 2D
	Xcoord	-266.019	124.755	22.7192	-252.346	-70.3574	-33.5818	-122.111	105.793	154.364	-227.775	-48.0912	22.4512	54.9463	144.335	188.246	48.316	70.9209	-25.7629	242.35	153.896	-277.617	-88.41	-3.22679	70.2993	202.133	-245.391	-136.696	-41.493	-273.904	63.5132	-224.713	4.92558	-209.123	-140.204	-251.771	-173.719	157.852	-299.116	-125.436	200.16	-68.7321	229.716	90.7281	-85.7989	-105.29	165.611	197.977	-245.041
	Ycoord	-348.658	-347.379	-344.229	-337.842	-334.58	-332.128	-331.569	-332.822	-336.034	-330.837	-330.299	-326.118	-325.835	-316.718	-305.385	-303.336	-294.898	-292.587	-291.184	-287.946	-285.248	-279.704	-276.889	-277.521	-271.441	-263.963	-259.753	-259.382	-246.769	-247.127	-244.03	-245.843	-238.404	-236.725	-235.163	-235.408	-235.764	-232.154	-229.215	-230.594	-227.622	-227.42	-224.449	-223.577	-215.194	-214.77	-212.471	-208.746
	FR	0.010468	0.0220776	0.0800245	0.0029504	0.00228969	0.0124581	0.0024695	0.0795468	0.00522111	0.0378811	0.0039138	0.00620066	0.001672	0.00315363	0.00587135	0.00559239	0.0331892	0.00358456	0.00484144	0.0113093	0.00292719	0.0663292	0.0446828	0.00692848	0.00370468	0.00488615	0.0381438	0.0293216	0.00599434	0.0100335	0.0179015	0.00408834	0.00348798	0.0209112	0.00565091	0.0100392	0.0085783	0.0428038	0.00308143	0.0285708	0.0660949	0.0112401	0.00439525	0.0163214	0.013303	0.00539483	0.0485509	0.00547731
	SI	0.355638	0.566414	-0.787986	0.383912	0.298541	0.500789	0.31281	-0.936273	0.292173	0.718528	0.594727	0.551016	-0.506761	-0.281257	0.319923	0.412985	0.118862	-0.4939	0.189144	-0.0686824	0.476513	0.644531	0.49513	-0.0705677	0.321981	0.451353	0.440086	-0.841653	0.240135	0.328656	-0.617226	0.114105	0.00935288	0.187273	0.368758	0.643281	0.368241	0.825809	0.371149	0.463719	0.618897	0.189867	0.42644	-0.0118719	0.594509	-0.144786	0.419928	0.319349
	Fig. 2E
	Position	-325	-275	-225	-175	-125	-75	-25	25	75	125	175	225	275	325	375	425	475
	IN mean	NaN	0.648968	0.446143	0.173198	0.433303	0.17324	0.0036594	-0.0319769	-0.144237	-0.319183	-0.127748	-0.117174	-0.13671	-0.223617	-0.0961969	-0.116354	-0.0913581
	IN CI95	NaN	0	0.117678	0.149273	0.123995	0.227198	0.13765	0.112893	0.121225	0.148292	0.115959	0.201769	0.150293	0.393832	0.11971	0.25852	0.127288
	EN mean	0.671595	0.369581	0.251968	0.397839	0.21839	0.260625	-0.00503324	-0.12649	-0.15186	-0.268475	-0.0461085	-0.137622	-0.209278	-0.42466	-0.420902	-0.370835	-0.00326551
	EN CI95	0.288381	0.235488	0.194123	0.104391	0.140365	0.095423	0.0860351	0.0768157	0.0869333	0.0825153	0.0927092	0.0930902	0.131699	0.13776	0.133652	0.37662	0.0905733
	Fig. 2F
	time	-0.966667	-0.933333	-0.9	-0.866667	-0.833333	-0.8	-0.766667	-0.733333	-0.7	-0.666667	-0.633333	-0.6	-0.566667	-0.533333	-0.5	-0.466667	-0.433333	-0.4	-0.366667	-0.333333	-0.3	-0.266667	-0.233333	-0.2	-0.166667	-0.133333	-0.1	-0.0666667	-0.0333333	0	0.0333333	0.0666667	0.1	0.133333	0.166667	0.2	0.233333	0.266667	0.3	0.333333	0.366667	0.4	0.433333	0.466667	0.5	0.533333	0.566667	0.6
	10 Hz mu	0.00385903	0.00375836	0.00358403	0.00383606	0.00380671	0.00388109	0.00345838	0.00349074	0.00376719	0.00378429	0.00393501	0.00377842	0.00395938	0.00416367	0.00413561	0.00416555	0.0041639	0.00411404	0.00397749	0.00399018	0.0040117	0.00391895	0.0042788	0.00424988	0.00391439	0.00420035	0.00435632	0.00449686	0.00520294	0.00612198	0.0104876	0.0152396	0.0114543	0.00978011	0.011079	0.00948374	0.00847059	0.00879793	0.00755627	0.00702223	0.00741402	0.00639624	0.00665687	0.0062907	0.005642	0.0054748	0.00577116	0.00515033
	10 Hz sem	0.000284352	0.000256072	0.000227357	0.000285506	0.000321504	0.000230837	0.000238344	0.000245658	0.000247907	0.000268832	0.000301575	0.000285583	0.00031454	0.000386902	0.0004207	0.000323719	0.000495429	0.000375255	0.000375428	0.000363791	0.000327346	0.000305528	0.000434646	0.000430566	0.000285741	0.000356201	0.000381699	0.00048586	0.000591585	0.000787358	0.00196634	0.00286718	0.0019088	0.00174075	0.00177548	0.0013943	0.00145744	0.0012828	0.00104142	0.000885259	0.00110532	0.000817	0.00106154	0.000854009	0.000691246	0.000718533	0.000880057	0.000737962
	45 Hz mu	0.00391458	0.00404078	0.00380306	0.00373495	0.0038526	0.00370933	0.00387231	0.00422044	0.00394858	0.00399311	0.0041591	0.00425834	0.0044114	0.00388649	0.00390261	0.00409835	0.00410209	0.00397501	0.00399421	0.00413955	0.00413527	0.00452498	0.00419139	0.00419534	0.00455935	0.00485592	0.00480995	0.00529789	0.00607919	0.00788792	0.0139095	0.0212204	0.0209707	0.015707	0.0136673	0.0123194	0.0125488	0.0116846	0.0112291	0.010393	0.00959549	0.00938642	0.00942991	0.00883101	0.00927368	0.00856046	0.00861755	0.0084974
	45 Hz sem	0.000337736	0.000288226	0.000197005	0.000213988	0.000292144	0.000228309	0.000230043	0.000307904	0.000272366	0.000232984	0.000246072	0.000269121	0.000299717	0.000247624	0.000217714	0.000343727	0.000368681	0.000195981	0.000240108	0.000294474	0.000331958	0.000368112	0.000327919	0.000315083	0.000386449	0.000417532	0.000429493	0.000555136	0.000597785	0.00109639	0.00299803	0.00412294	0.00442039	0.0031579	0.00268963	0.00231604	0.00228428	0.00204815	0.0018477	0.00170859	0.00158035	0.00145993	0.00150511	0.00136411	0.00133416	0.00121112	0.00117973	0.00126111
	90 Hz mu	0.00388649	0.00387741	0.00397691	0.00398163	0.00387532	0.00399684	0.00399653	0.00401383	0.00391709	0.00390658	0.0039446	0.00404281	0.00406559	0.00392192	0.00399363	0.00388112	0.00406392	0.00398087	0.00406186	0.00410642	0.00433093	0.00430883	0.00448585	0.00449872	0.00463557	0.00476479	0.00518534	0.00548198	0.00623458	0.00788035	0.0141286	0.0263299	0.0276019	0.0217592	0.0185666	0.0166622	0.0155772	0.0146619	0.0135683	0.0126713	0.0121416	0.0116034	0.0111952	0.0107982	0.0106284	0.0101661	0.00988752	0.00989879
	90 Hz sem	0.000157947	0.00018206	0.00018638	0.000179687	0.000147055	0.000174028	0.000173246	0.000181657	0.000164959	0.000161721	0.000180007	0.000189801	0.000184482	0.000163318	0.000189232	0.000163986	0.000183864	0.000185139	0.000193478	0.000191645	0.000196848	0.000204314	0.000243772	0.00025605	0.000290181	0.000287442	0.000343471	0.00041366	0.00055767	0.00094485	0.00252474	0.00521252	0.00530736	0.0040183	0.00333035	0.00271638	0.00241864	0.00222068	0.00193243	0.00175092	0.00165068	0.00151986	0.00152122	0.00139228	0.00137137	0.00124064	0.00121998	0.00128419
	Fig. 2G
	X axis	0	1	2	4	5	6
	P. pop. Mu	0.00893723	0.0143371	0.0171637	0.0171637	0.0173634	0.0155708
	P. pop. S.e.m.	0.000756792	0.000939053	0.00115394	0.00115394	0.00117939	0.000970327
	A. pop. Mu	0.00381944	0.00441442	0.00508698	0.00508698	0.00810552	0.0127761
	A. pop. S.e.m.	0.000416091	0.000271287	0.000344501	0.000344501	0.000487587	0.000766016
[truncated: 3,658 more columns]

## Sheet: Fig3
	Fig 3D average per light condition
	Light power	0	2.9238	5.8476	8.86	26.58	44.3
	Adjacent barrel mean	1	0.889115	0.75083	0.69221	0.613774	0.502563
	Adjacent barrel IC95	0.072715	0.0775469	0.0827308	0.0707655	0.0706969	0.0625961
	Blocked barrel mean	1	0.79468	0.632898	0.552314	0.371622	0.292681
	Blocked barrel IC95	0.072715	0.074624	0.0665026	0.0617991	0.0508127	0.0533881
	Fig 3F - data points
	DF (x-axis)	-90	-70	-60	-50	-45	-30	-10	10	30	45	50	60	70	90
	Opto values	0.330818	0.411765	0.125	0.515193	0.5	0.537604	0.454082	0.491429	0.568182	0.5	0.575802	0.166667	0.594828	0.681764
	Opto Dot size ( N trials)	795	255	8	724	42	359	196	175	308	24	686	6	232	839
	Sham values	0.242767	0.301961	0.5	0.450276	0.380952	0.437326	0.530612	0.508571	0.649351	0.708333	0.623907	0.333333	0.775862	0.785459
	Sham Dot size ( N trials)	795	255	8	724	42	359	196	175	308	24	686	6	232	839
	Fig 3F - psychometric fit
	DF (x-axis)	-91	-89.9997	-89.0002	-87.9999	-87.0003	-86.0001	-84.9998	-84.0002	-83	-81.9997	-81.0001	-79.9999	-79.0003	-78.0001	-76.9998	-76.0002	-75	-73.9997	-73.0001	-71.9999	-71.0003	-70	-68.9998	-68.0002	-66.9999	-65.9997	-65.0001	-63.9998	-63.0003	-62	-60.9997	-60.0002	-58.9999	-58.0003	-57.0001	-55.9998	-55.0002	-54	-52.9997	-52.0001	-50.9999	-50.0003	-49.0001	-47.9998	-47.0002	-46	-44.9997	-44.0001
	Opto_Fit	0.374684	0.376394	0.378111	0.379829	0.381554	0.38328	0.385013	0.386746	0.388486	0.390227	0.391973	0.39372	0.395473	0.397228	0.398985	0.400746	0.402508	0.404274	0.406041	0.407812	0.409583	0.411359	0.413134	0.414914	0.416693	0.418476	0.42026	0.422043	0.42383	0.425616	0.427406	0.429194	0.430985	0.432774	0.434566	0.436357	0.43815	0.439941	0.441734	0.443528	0.445319	0.447112	0.448902	0.450694	0.452484	0.454274	0.456062	0.457851
	Sham_Fit	0.279985	0.282195	0.284426	0.286672	0.288938	0.29122	0.293522	0.295839	0.298176	0.300528	0.3029	0.305286	0.307692	0.310116	0.312553	0.31501	0.317481	0.319971	0.322474	0.324996	0.327532	0.330086	0.332654	0.335239	0.337837	0.340453	0.343084	0.345727	0.348388	0.35106	0.353749	0.35645	0.359167	0.361895	0.36464	0.367395	0.370165	0.372946	0.375742	0.378551	0.381368	0.384201	0.387042	0.389898	0.392762	0.39564	0.398526	0.401425
	Fig 3H - data points
	DF (x-axis)	-90	-80	-70	-50	-45	-30	-10	10	30	45	50	70	80	90
	OptoW1_Block values	0.213777	0.25	0.196429	0.219251	0.296429	0.330561	0.354167	0.549296	0.606593	0.503145	0.64411	0.631373	0.888889	0.817669
	OptoW1_Block dot dize (N trials)	421	4	224	374	280	481	192	213	455	318	399	255	9	532
	OptoW2_Block values	0.163534	NaN	0.314655	0.341853	0.401674	0.4273	0.516393	0.598214	0.695122	0.65625	0.707317	0.761468	NaN	0.816068
	OptoW2_Block dot dize (N trials)	532	0	232	313	239	337	244	224	328	256	328	218	0	473
	Sham values	0.165792	0.75	0.245614	0.272198	0.28719	0.323259	0.415138	0.617849	0.655034	0.644612	0.709766	0.794926	0.555556	0.848756
	Sham Dot size ( N trials)	953	4	456	687	484	761	436	437	745	529	727	473	9	1005
	Fig 3H - psychometric fit
	DF (x-axis)	-91	-89.9997	-89.0002	-87.9999	-87.0003	-86.0001	-84.9998	-84.0002	-83	-81.9997	-81.0001	-79.9999	-79.0003	-78.0001	-76.9998	-76.0002	-75	-73.9997	-73.0001	-71.9999	-71.0003	-70	-68.9998	-68.0002	-66.9999	-65.9997	-65.0001	-63.9998	-63.0003	-62	-60.9997	-60.0002	-58.9999	-58.0003	-57.0001	-55.9998	-55.0002	-54	-52.9997	-52.0001	-50.9999	-50.0003	-49.0001	-47.9998	-47.0002	-46	-44.9997	-44.0001
	OptoW1_Block_Fit	0.192215	0.19336	0.19453	0.195728	0.196953	0.198204	0.199484	0.200791	0.202127	0.203492	0.204886	0.206309	0.207764	0.209247	0.21076	0.212304	0.213879	0.215486	0.217124	0.218794	0.220496	0.222231	0.223998	0.225799	0.227632	0.2295	0.231401	0.233336	0.235305	0.237309	0.239347	0.24142	0.243528	0.245671	0.247849	0.250063	0.252313	0.254598	0.256921	0.259278	0.261671	0.2641	0.266564	0.269066	0.271603	0.274176	0.276786	0.279431
	OptoW2_Block_Fit	0.201222	0.203932	0.206681	0.209469	0.212293	0.215161	0.218068	0.221014	0.223999	0.227023	0.230082	0.233183	0.236323	0.239501	0.242718	0.245967	0.249259	0.252587	0.255952	0.259354	0.262792	0.266261	0.26977	0.273314	0.276892	0.280505	0.284151	0.287825	0.291537	0.29528	0.299056	0.302862	0.306698	0.310559	0.314454	0.318378	0.32233	0.326308	0.330313	0.334339	0.338395	0.342475	0.346578	0.350704	0.354853	0.359017	0.363206	0.367416
	Sham_Fit	0.170983	0.172607	0.17427	0.17597	0.17771	0.179488	0.181306	0.183165	0.185064	0.187004	0.188985	0.191008	0.193073	0.195181	0.197332	0.199525	0.201763	0.204044	0.206369	0.208739	0.211153	0.213614	0.216118	0.218667	0.221264	0.223905	0.226593	0.229326	0.232107	0.234932	0.237804	0.240724	0.243689	0.246702	0.24976	0.252864	0.256016	0.259213	0.262459	0.265748	0.269083	0.272466	0.275893	0.279367	0.282885	0.286449	0.290056	0.293707
	Fig 3G - Slope													Average
	Opto	0.173365	0.200337	0.000651069	0	2.0945e-05	0.194116	5.39408e-10	0.252964	0.000103241	0.156373			0.0977931
	Sham	0.146045	0.257334	0.0573154	0.134687	0.409933	0.33917	0.278763	0.490157	0.282754	0.513444			0.29096
	Fig 3G - Bias
	Opto	-2.06961	14.0747	-73.9347	-86.007	-61.0298	-20.5599	-44.4727	-22.6082	34.6359	82.5929			-17.9378
	Sham	56.5913	-0.204638	-64.8258	17.2178	15.661	1.79321	-49.6338	-12.3911	37.2854	30.1994			3.16929
	Fig 3I - Slope													Average
	OptoW1	0.758014	0.414893	0.484967	0.371511	0.399169	0.362914	0.224691	0.377165					0.424166
	sham	0.703353	0.446461	0.638373	0.654549	0.324068	0.488031	0.306815	0.451324					0.501622
	OptoW2	0.387797	0.333063	0.487844	0.393633	0.43775	0.402664	0.212634	0.503592					0.394872
	Fig 3I - Bias
	OptoW1	-28.0781	-2.85428	13.0611	37.9559	31.2279	-26.1249	64.6321	45.4101					16.9037
	sham	-25.035	4.69807	3.49317	14.3212	-9.62851	-22.482	49.6329	20.6871					4.46088
	OptoW2	-32.7766	-37.6307	-25.061	-9.78945	-41.327	-26.6569	24.4727	14.5463					-16.7778
[truncated: 135 more columns]

## Sheet: Fig4
	Fig 4A
	var. expl.	0.15497	0.417223	0.245682	0.0148866	0.0257412	0.199128	0.0319658	0.240452	0.0185076	0.418402	0.0181322	0.0110879	0.130765	0.00827861	0.0146253	0.0155454	0.329121	0.0189283	0.029492	0.0353701	0.0366379	0.490762	0.467824	0.0382777	0.0145365	0.060965	0.314198	0.0712009	0.0818524	0.00786975	0.122568	0.00360758	0.0215988	0.00623608	0.0701049	0.0488965	0.00548112	0.39963	0.0378217	0.363781	0.188227	0.215988	0.0350074	0.150968	0.0265231	0.0096195	0.359495	0.0543033
	Fig 4B
	ßF1	0.614557	0.81883	0.151917	-0.217116	-0.15513	0.461993	-0.198784	-0.0249976	-0.0600091	0.851568	0.0358684	0.0221616	-0.475472	-0.20699	0.0689972	0.149691	0.509866	-0.223958	0.31339	0.0262089	0.33441	0.80759	0.840401	-0.255078	-0.129313	0.290968	0.64528	0.0683621	0.207651	-0.0791291	0.11742	-0.126642	-0.222447	0.0755257	0.421783	0.303022	-0.0227873	1.05697	-0.216948	0.785691	0.192727	0.557263	-0.0354198	0.447423	0.324989	-0.160019	0.875345	0.301906
	ßF2	-0.0124969	0.241926	1.02044	-0.188686	-0.277697	0.0328544	-0.343246	0.994997	-0.214689	0.125119	-0.232639	-0.13122	-0.32366	-0.0522515	-0.0971181	0.0245616	0.711708	0.172684	0.0237879	0.254861	-0.122332	0.215374	0.208069	-0.260172	-0.230564	-0.0774281	0.319308	0.576383	-0.00299025	-0.201849	0.758911	-0.098541	-0.157533	0.175056	0.080999	-0.113503	-0.160367	-0.0531777	-0.325892	0.139637	-0.021415	0.105061	-0.257883	0.132259	-0.131322	-0.051255	0.0421216	0.0413674
	ßF1x2	-0.0936722	-0.180199	-0.752133	0.410795	0.198764	0.1358	0.302344	-0.657203	0.075479	-0.130883	0.0420679	0.201132	0.23908	0.150014	0.166626	0.0134383	-0.388418	0.024843	-0.110084	-0.00740909	-0.0369448	-0.0896095	-0.138648	0.209669	0.195864	0.1093	-0.146058	-0.575015	0.209813	0.214518	-0.605844	0.201646	0.149716	-0.219981	-0.122581	0.0682758	0.112264	-0.315255	0.255894	-0.112657	0.430871	0.00221552	0.432874	-0.000591025	-0.208483	0.0638187	-0.162074	-0.000519062
	Fig 4C - neuron 1
	45 - 0	0.00399086	0.00319989	0.000889873	0.0027084	0.00294096	0.000336512	0.00108352	0.00163763	0.000888237	0.00516173	0.00220387	0.00350625	0.00240521	0.00402177	0.00399	0.00428043	0.0061995	0.00369057	0.00265986	0.00185352	0.008594	0.00585627	0.0074722	0.00288195	0.00551551	0.00363503	0.00965783	0.0143319	0.0143205	0.0312791	0.059628	0.0868028	0.100385	0.109267	0.0901157	0.126734	0.0873841	0.0646841	0.0374563	0.072258	0.0242449	0.05356	0.0495208	0.0367772	0.0510812	0.0443004	0.0464685	0.0393664
	0 - 45	0.00139231	0.000206661	0.000574148	0.00232082	0.00317831	0.00163305	0.000874096	0.00302682	0.00193084	0.00375459	0.00263667	0.0035314	0.00266497	0.00283931	0.00179496	0.00239341	0	0.00436663	0.00311342	0.00134135	0.00237661	0.00587196	0.00122525	0.00421647	0.00455036	0.00305903	0.00845118	0.00288786	0.0113808	0.00235183	0.0168507	0.0211072	0.012627	0.0154916	0.013677	0.0185841	0.0176261	0.0157139	0.00621127	0.00802666	0.00994812	0.00684754	0.00894915	0.0117065	0.00681354	0.00608709	0.00481674	0.00414691
	45 - 45	0.00223912	0.00120082	0.00308905	0.00241355	0.00355984	0.00247332	0.00167104	0.00247503	0.00215394	0.00116351	0.00338383	0.00240034	0.00227823	0.00127982	0.00220045	0.00161816	0.00217497	0.00239823	0.00294836	0.00205026	0.0026446	0.00436322	0.00454669	0.00310984	0.00600776	0.005182	0.00843447	0.00917832	0.00759863	0.0105884	0.0180038	0.0179588	0.0251078	0.0216916	0.0196594	0.0260919	0.0353195	0.0218451	0.0202824	0.0222903	0.0120018	0.0145596	0.0163254	0.013623	0.0114122	0.00980716	0.0125538	0.0113815
	Fig 4C - neuron 2
	45 - 0	0.00120312	0.00429314	0.00255378	0.00199033	0.000363299	0.000998264	0.00295468	0.00271739	0.00109067	0.00577866	0.00318034	0.00273334	0.0036645	0.00016051	0.00213551	0.0029708	0.0021652	0.00521839	0.00211176	0.0059186	0.00585231	0.00251077	0.0077544	0.0017689	0.00451296	0.00706409	0.00791737	0.00596551	0.0169591	0.0200693	0.0328964	0.0578481	0.0734387	0.052142	0.0496596	0.0358829	0.0218696	0.0309449	0.0241389	0.0135517	0.0111566	0.0153673	0.0201542	0.0109416	0.00725138	0.0139242	0.0128572	0.011502
	0 - 45	0.00194618	0.00119706	0.00305981	0.00283196	0.000468635	0.000155916	0.00108986	0.00172094	0.00466912	0.00397409	0.00185668	0.00239119	0.000835449	0.00187156	0.00038601	0.00246918	0.000701287	0.00233837	0.00217056	0.00336527	0.00160028	0.0058185	0.00424779	0.00276008	0.0034088	0.00330775	0.00301779	0.0123354	0.00304939	0.0136193	0.0128257	0.0170566	0.00869451	0.0187648	0.00710536	0.0136605	0.0084066	0.00202003	0.00763108	0.00979463	0.00724099	0.00605919	0.00547831	0.0081921	0.0064963	0.00458442	0.00533749	0.00506414
	45 - 45	0.00223649	0.00132474	0.00186941	0.00142972	0.00196061	0.00202836	0.00103022	0.00159266	0.00140055	0.0029881	0.00198869	0.00133524	0.00300808	0.00403839	0.00271999	0.00188977	0.00112489	0.00405638	0.0031748	0.00286636	0.00388039	0.00339578	0.00192527	0.00394076	0.00456701	0.00565689	0.00485561	0.00704899	0.00969347	0.0175956	0.0300357	0.0602193	0.0595129	0.0470334	0.0380325	0.0328712	0.0350608	0.024991	0.0268888	0.0276038	0.0216578	0.0259955	0.0136509	0.0149755	0.0214479	0.0154098	0.0198766	0.0167291
	Fig 4C - neuron 3
	45 - 0	0.00193713	0.000947626	0.00239295	0.0030106	0.00145178	0.00214491	0.00194534	0.00929834	0.00828086	0.00374271	0.00312693	0.00349747	0.00106516	0.0047499	0.00884305	0.00222545	0.00317347	0.00537314	0.00156781	0.00155466	0.00734966	0.00243403	0.00565516	0.00360719	0.0039805	0.00189369	0.00882674	0.0103398	0.00776335	0.00671774	0.0174556	0.0218648	0.0150217	0.0117427	0.0330139	0.032194	0.0354293	0.0329277	0.0760763	0.0583632	0.0760426	0.0581701	0.0893734	0.0570975	0.0689036	0.0771039	0.0458265	0.0565837
	0 - 45	0.00326387	0.00763265	0.00733226	0.0104121	0.00122583	0.00148088	0.00144179	0.000344452	0.00241305	0.00522873	0.00518325	0.00348019	0.0054283	0.00227423	0.00403908	0.00240987	0.00467852	0.00115333	0.00133325	0.000773183	0.00391993	0.00641715	0.00879032	0.0107775	0.0136209	0.00656459	0.000894656	0.004063	0.00047441	0.00431376	0.00723687	0.00713783	0.00454122	0.011332	0.0130842	0.0140043	0.0193024	0.0158389	0.0159823	0.00608588	0.00674434	0.0141926	0.025142	0.0153424	0.0129653	0.0116463	0.00811819	0.00686681
	45 - 45	0.00315435	0.00341225	0.00359429	0.00269095	0.00118484	0.00290466	0.00133445	0.00135358	0.0018978	0.000375734	0.00376531	0.00317672	0.00344256	0.00397439	0.00206856	0.00513721	0.0010732	0.00243018	0.00436208	0.00447781	0.00558166	0.00467763	0.00284252	0.00720678	0.00684018	0.00882281	0.00712251	0.0073972	0.00893311	0.0151002	0.0278493	0.0420602	0.0630274	0.105777	0.112965	0.15116	0.211384	0.194578	0.234581	0.206656	0.201752	0.195675	0.133558	0.167913	0.149017	0.144523	0.113999	0.140745
	Fig 4D - neuron 1
	F1	10	50	90	0	80	90	70	65	60	55	50	0	40	90	35	30	25	20	10	0	10	50
	F2	0	0	0	10	10	10	20	25	30	35	40	50	50	50	55	60	65	70	80	90	90	90
	FR	0.0135445	0.0504245	0.0572398	0.00405083	0.052039	0.0532358	0.0386117	0.03923	0.0264748	0.0280481	0.0153736	0.00866172	0.0117243	0.0258104	0.014084	0.0119921	0.011028	0.0103782	0.00988104	0.00938953	0.0113338	0.0135838
	Fig 4D - neuron 2
	F1	10	50	90	0	80	90	70	65	60	55	50	0	40	90	35	30	25	20	10	0	10	50
	F2	0	0	0	10	10	10	20	25	30	35	40	50	50	50	55	60	65	70	80	90	90	90
	FR	0.00865138	0.0194211	0.0285092	0.00670509	0.0286782	0.0242673	0.0283698	0.0286275	0.0280382	0.0251859	0.0222034	0.00674787	0.0191433	0.0240376	0.0157096	0.0132396	0.0122456	0.00992779	0.00837653	0.0048508	0.00796895	0.0153788
	Fig 4D - neuron 3
	F1	10	50	90	0	80	90	70	65	60	55	50	0	40	90	35	30	25	20	10	0	10	50
	F2	0	0	0	10	10	10	20	25	30	35	40	50	50	50	55	60	65	70	80	90	90	90
	FR	0.0178163	0.059605	0.0308603	0.00811071	0.0837375	0.0753809	0.109657	0.121345	0.132873	0.134347	0.131046	0.0107759	0.119464	0.128516	0.127501	0.109813	0.087995	0.0755857	0.034448	0.00358962	0.03519	0.13177
[truncated: 3,658 more columns]

## Sheet: Fig5
	Fig 5B
	DF (xaxis)	-91	-90	-89	-88	-87	-86	-85	-84	-83	-82	-81	-80	-79	-78	-77	-76	-75	-74	-73	-72	-71	-70	-69	-68	-67	-66	-65	-64	-63	-62	-61	-60	-59	-58	-57	-56	-55	-54	-53	-52	-51	-50	-49	-48	-47	-46	-45	-44
	Psychometric mean	0.23572	0.236206	0.236711	0.237235	0.237779	0.238344	0.23893	0.23954	0.240172	0.24083	0.241511	0.24222	0.242956	0.24372	0.244514	0.245336	0.246192	0.247079	0.247998	0.248956	0.249944	0.250975	0.25204	0.253145	0.254293	0.255482	0.256713	0.257989	0.259311	0.260679	0.262096	0.263562	0.265079	0.266648	0.26827	0.269946	0.271679	0.273468	0.275319	0.277223	0.279189	0.281218	0.283308	0.285469	0.287682	0.289973	0.292324	0.29474
	Psychometric sem	0.0200436	0.0199945	0.019944	0.0198931	0.0198409	0.0197884	0.0197351	0.0196805	0.0196256	0.0195698	0.0195132	0.0194566	0.0193981	0.0193405	0.0192816	0.0192226	0.0191631	0.0191041	0.0190442	0.0189845	0.0189247	0.0188655	0.0188071	0.0187486	0.018691	0.0186351	0.0185786	0.0185256	0.0184718	0.0184225	0.0183746	0.018328	0.0182856	0.0182451	0.0182097	0.0181791	0.0181496	0.0181286	0.0181118	0.0180995	0.0180959	0.0180964	0.0181072	0.018126	0.0181509	0.0181878	0.0182347	0.0182887
	Rw1 Neurometric mean	0.0401331	0.0416354	0.0431954	0.0448214	0.0465081	0.0482659	0.0500911	0.0519839	0.0539516	0.0559952	0.0581042	0.0602972	0.0625662	0.0649193	0.0673568	0.0698668	0.0724737	0.075165	0.0779362	0.080811	0.0837616	0.0868196	0.0899673	0.0932026	0.0965478	0.099989	0.10352	0.107158	0.110894	0.114736	0.118683	0.122729	0.126882	0.131136	0.135503	0.139975	0.14455	0.149238	0.154035	0.158924	0.163931	0.169041	0.174263	0.179601	0.185019	0.190565	0.196207	0.201944
	Rw1 Neurometric sem	0.00664061	0.00684171	0.00705132	0.00727322	0.00750324	0.00774636	0.00800014	0.00826168	0.00853658	0.00882258	0.00911418	0.0094202	0.00973271	0.010059	0.0103959	0.0107368	0.0110932	0.0114577	0.0118261	0.0122094	0.0125948	0.0129945	0.0134017	0.0138097	0.0142323	0.0146604	0.0150896	0.0155299	0.0159699	0.0164204	0.0168749	0.0173277	0.0177894	0.018248	0.0187144	0.0191825	0.0196444	0.0201133	0.0205825	0.0210416	0.0215065	0.021962	0.0224202	0.0228761	0.0233173	0.0237628	0.0241997	0.0246212
	Rw2 Neurometric mean	0.0926296	0.0935357	0.0944787	0.09546	0.0964807	0.0975451	0.0986518	0.0998055	0.101006	0.102256	0.103554	0.104907	0.106316	0.107783	0.109309	0.110893	0.112545	0.114262	0.116047	0.117907	0.119834	0.12184	0.123925	0.126089	0.128341	0.13068	0.133104	0.135618	0.138231	0.14094	0.143752	0.146666	0.149684	0.152807	0.156048	0.159402	0.162873	0.166466	0.170181	0.174012	0.177979	0.182075	0.186307	0.19068	0.195176	0.199819	0.204605	0.209529
	Rw2 Neurometric sem	0.0260163	0.0261615	0.0263097	0.0264607	0.0266147	0.0267713	0.0269308	0.0270931	0.0272581	0.0274256	0.0275964	0.0277695	0.0279454	0.0281237	0.0283045	0.0284885	0.0286745	0.028863	0.0290549	0.0292482	0.0294452	0.0296434	0.0298447	0.0300489	0.0302547	0.0304631	0.0306745	0.0308874	0.0311035	0.0313211	0.0315409	0.0317637	0.0319876	0.0322136	0.0324412	0.0326704	0.0329017	0.0331339	0.0333661	0.0335997	0.033834	0.0340684	0.0343022	0.0345341	0.0347677	0.0349942	0.0352221	0.0354483
	Rw1-Rw2 Neurometric mean	0.23572	0.236206	0.236711	0.237235	0.237779	0.238344	0.23893	0.23954	0.240172	0.24083	0.241511	0.24222	0.242956	0.24372	0.244514	0.245336	0.246192	0.247079	0.247998	0.248956	0.249944	0.250975	0.25204	0.253145	0.254293	0.255482	0.256713	0.257989	0.259311	0.260679	0.262096	0.263562	0.265079	0.266648	0.26827	0.269946	0.271679	0.273468	0.275319	0.277223	0.279189	0.281218	0.283308	0.285469	0.287682	0.289973	0.292324	0.29474
	Rw1-Rw2 Neurometric sem	0.0200436	0.0199945	0.019944	0.0198931	0.0198409	0.0197884	0.0197351	0.0196805	0.0196256	0.0195698	0.0195132	0.0194566	0.0193981	0.0193405	0.0192816	0.0192226	0.0191631	0.0191041	0.0190442	0.0189845	0.0189247	0.0188655	0.0188071	0.0187486	0.018691	0.0186351	0.0185786	0.0185256	0.0184718	0.0184225	0.0183746	0.018328	0.0182856	0.0182451	0.0182097	0.0181791	0.0181496	0.0181286	0.0181118	0.0180995	0.0180959	0.0180964	0.0181072	0.018126	0.0181509	0.0181878	0.0182347	0.0182887
	Fig 5C slope
	FOV #	1	2	3	4	5	6	7	8	9	10	11
	Neurometric Rw1-Rw2	2.13678	2.31211	1.2568	1.1702	1.37828	1.71835	1.94826	1.4613	2.03565	2.04892	1.53283
	Neurometric Rw2	1.20752	1.35915	0.652255	1.1554	0.881341	0.837744	0.509946	1.19796	0.985704	1.49958	0.869407
	Neurometric Rw1	0.77862	0.860294	0.752337	0.789386	1.03067	0.808299	0.908152	0.657343	0.853402	1.29278	0.734054
	Psychometric	0.830554	0.551821	0.618097	0.579139	0.368473	0.557469	0.555015	0.849979	0.697772	0.558222	1.02977
	Fig 5C lapse rate
	FOV #	1	2	3	4	5	6	7	8	9	10	11
	Neurometric Rw1-Rw2	0	0	0.00506743	0	0.00565775	0.00892369	0.00354672	0.00568824	0	0	0.00887573
	Neurometric Rw2	0.011236	0.0225001	0.077247	0.0063736	0.0198141	0.0349229	0.123668	0.0419825	0.01	0.0657569	0.143653
	Neurometric Rw1	0.015	0.0518928	0.0221852	0.159271	0.0860934	0.0237198	0.00925954	0.0786873	0.0174262	0.00806453	0.010869
	Psychometric	0.17872	0.159033	0.15514	0.28872	0.129289	0.226209	0.187146	0.234214	0.100914	0.169765	0.298497
	Fig 5D psychometrics
	DF (xaxis)	-91	-90	-89	-88	-87	-86	-85	-84	-83	-82	-81	-80	-79	-78	-77	-76	-75	-74	-73	-72	-71	-70	-69	-68	-67	-66	-65	-64	-63	-62	-61	-60	-59	-58	-57	-56	-55	-54	-53	-52	-51	-50	-49	-48	-47	-46	-45	-44
	Neurometric mean Left	0.00532084	0.00557266	0.00583855	0.00611504	0.0064032	0.00670618	0.00702549	0.00735712	0.00770254	0.00806506	0.0084467	0.00884288	0.00925487	0.00968712	0.0101415	0.0106126	0.0111026	0.0116159	0.0121551	0.0127144	0.0132952	0.013904	0.0145427	0.0152049	0.0158935	0.0166141	0.0173704	0.0181556	0.0189712	0.0198263	0.0207234	0.0216547	0.022625	0.0236412	0.0246998	0.0258211	0.026979	0.0281948	0.0294661	0.0308106	0.0322068	0.0336738	0.0352095	0.0368422	0.0385386	0.0403282	0.0422107	0.0442102
	Neurometric sem Left	0.00385587	0.00402981	0.00421197	0.00440185	0.00459892	0.00480562	0.0050216	0.00524617	0.00547868	0.00572201	0.00597563	0.00623871	0.00651045	0.00679413	0.00708913	0.00739441	0.00770896	0.00803659	0.00837644	0.00872726	0.00908791	0.0094626	0.00985035	0.0102497	0.0106591	0.0110835	0.0115215	0.0119715	0.0124316	0.0129074	0.0133971	0.0138989	0.0144107	0.0149383	0.0154756	0.0160332	0.0165957	0.017174	0.0177608	0.018368	0.0189783	0.0196034	0.0202354	0.0208867	0.0215385	0.0222032	0.0228721	0.023558
	Neurometric mean Right	0.00320025	0.00337501	0.00356278	0.00376624	0.0039839	0.00421786	0.00446806	0.00473689	0.00502565	0.00533507	0.00566634	0.00601991	0.00639872	0.00680334	0.00723368	0.00769437	0.00818664	0.00871007	0.00926719	0.00986011	0.0104904	0.011159	0.0118676	0.0126222	0.0134229	0.0142715	0.0151685	0.0161206	0.0171321	0.0181988	0.01932	0.0205121	0.0217711	0.0231015	0.0245055	0.0259858	0.0275502	0.0291942	0.0309346	0.0327693	0.034701	0.0367471	0.0388961	0.0411631	0.0435463	0.0460568	0.0487079	0.0515051
	Neurometric sem Right	0.00180408	0.001888	0.00197879	0.00207791	0.00218501	0.00230087	0.00242551	0.00256016	0.0027057	0.00286235	0.00303074	0.00321106	0.00340486	0.00361238	0.00383311	0.00406999	0.00432276	0.00459186	0.00487815	0.00518226	0.00550495	0.00584622	0.00620585	0.00658807	0.00699144	0.00741666	0.00786361	0.00833414	0.0088292	0.0093471	0.00988517	0.0104519	0.0110438	0.0116609	0.0123035	0.0129707	0.0136644	0.0143788	0.0151232	0.0158928	0.0166862	0.0175065	0.0183492	0.0192147	0.0201018	0.0210045	0.0219343	0.0228827
	Fig 5D bias
	Left	-17.8965	-9.7326	-5.87463	-24.6465	-28.0188	-17.4793	-3.7621	-13.5433	-6.60607	-2.05498	-4.14117
	Right	2.99554	-14.9566	-17.4687	-22.5394	-24.3034	-6.32986	8.17273	-7.12788	-2.7146	-8.69083	-16.1238
	Fig 5E psychometrics
	DF (xaxis)	-91	-90	-89	-88	-87	-86	-85	-84	-83	-82	-81	-80	-79	-78	-77	-76	-75	-74	-73	-72	-71	-70	-69	-68	-67	-66	-65	-64	-63	-62	-61	-60	-59	-58	-57	-56	-55	-54	-53	-52	-51	-50	-49	-48	-47	-46	-45	-44
	Neurometric mean Engaged	0.00640324	0.00666356	0.00694305	0.00724133	0.00755861	0.00789801	0.00826077	0.00864577	0.00905643	0.0094927	0.00995815	0.0104521	0.0109759	0.0115327	0.0121247	0.0127493	0.0134136	0.0141149	0.0148597	0.0156456	0.0164748	0.0173511	0.018279	0.0192543	0.0202841	0.0213676	0.0225127	0.0237145	0.0249804	0.0263112	0.0277132	0.0291808	0.0307239	0.03234	0.0340371	0.0358255	0.0376923	0.0396487	0.0417011	0.0438539	0.0461058	0.0484656	0.0509325	0.0535258	0.0562287	0.0590557	0.0620203	0.0651295
	Neurometric sem Engaged	0.00313011	0.0032384	0.00335621	0.00348438	0.00362232	0.00377157	0.00393197	0.00410396	0.00428869	0.00448565	0.00469604	0.00492043	0.00515832	0.00541143	0.0056794	0.00596224	0.00626229	0.0065776	0.00691043	0.00726085	0.00762814	0.00801446	0.00841957	0.00884294	0.00928697	0.00974989	0.0102344	0.0107395	0.0112654	0.0118136	0.0123837	0.0129746	0.0135894	0.0142248	0.0148834	0.0155683	0.0162727	0.0170001	0.017752	0.0185264	0.0193236	0.0201424	0.0209813	0.0218457	0.0227263	0.0236255	0.0245459	0.0254846
	Neurometric mean Disengaged	0.0029151	0.00298881	0.00307064	0.00315958	0.00325667	0.00336318	0.00348123	0.00360833	0.00374764	0.00390008	0.00406727	0.00424745	0.00444305	0.00465653	0.00489087	0.00514161	0.0054139	0.00571032	0.00603375	0.00637945	0.00675218	0.0071552	0.00759525	0.00806476	0.00857006	0.00911641	0.00970651	0.0103354	0.0110115	0.0117361	0.012521	0.0133524	0.0142442	0.0151999	0.0162251	0.0173258	0.0184893	0.0197332	0.0210648	0.0224913	0.023997	0.0256008	0.0273177	0.0291608	0.0310895	0.0331482	0.0353349	0.0376829
	Neurometric sem Disengaged	0.00187906	0.00188354	0.00188924	0.00189643	0.00190535	0.00191646	0.00193031	0.00194691	0.00196708	0.00199139	0.00202079	0.00205537	0.00209599	0.00214373	0.00220041	0.00226476	0.00233903	0.00242406	0.00252185	0.00263087	0.00275281	0.00288932	0.00304359	0.00321062	0.00339472	0.00359675	0.00381989	0.00405858	0.00431625	0.00459472	0.0048997	0.00522034	0.0055641	0.00593033	0.00632209	0.00674463	0.00718417	0.00765031	0.00814359	0.00867086	0.00921874	0.00979293	0.0103987	0.0110434	0.0117053	0.0123972	0.0131185	0.0138823
	Fig 5E slope
	Engaged	2.99049	2.17431	1.60611	1.23484	1.23577	1.97059	8.10659	4.24576	2.31168	1.94286	1.27824
	Disengaged	2.63117	2.69458	1.45052	1.01984	1.09941	1.22601	4.10556	1.28115	1.76747	2.05476	2.03371
[truncated: 135 more columns]

## Sheet: Fig6
	Fig 6A & B
	AUROC Target	0.466667	0.457986	0.587674	0.703993	0.55625	0.37691	0.578819	0.698958	0.48125	0.423264	0.453125	0.540799	0.505035	0.586111	0.396181	0.490104	0.498958	0.698611	0.377431	0.553472	0.365799	0.425	0.298264	0.534722	0.546875	0.428472	0.561458	0.464583	0.575694	0.385069	0.489757	0.562153	0.609549	0.500521	0.441319	0.507292	0.474653	0.307292	0.532986	0.332639	0.447569	0.422222	0.616667	0.498958	0.446701	0.618576	0.411458	0.514236
	AUROC Choice	0.542596	0.508465	0.54058	0.500537	0.466004	0.499194	0.661247	0.5258	0.410642	0.492341	0.464123	0.492878	0.502284	0.466273	0.499597	0.478904	0.576458	0.514109	0.565171	0.524859	0.641763	0.521634	0.502553	0.487772	0.449342	0.525128	0.474066	0.515856	0.486966	0.508465	0.536549	0.433217	0.434829	0.600511	0.630207	0.478769	0.463048	0.564633	0.685837	0.54824	0.471782	0.588014	0.58237	0.505509	0.554958	0.686375	0.455791	0.615963
	Significant AUROC TARGET	0	0	0	1	0	1	0	1	0	0	0	0	0	0	0	0	0	1	1	0	1	0	1	0	0	0	0	0	0	1	0	0	0	0	0	0	0	1	0	1	0	0	1	0	0	1	0	0
	Significant AUROC Choice	0	0	0	0	0	0	1	0	0	0	0	0	0	0	0	0	0	0	0	0	1	0	0	0	0	0	0	0	0	0	0	0	0	1	1	0	0	0	1	0	0	0	0	0	0	1	0	1
	Fig 6C
	Bf1-Bf2	0.68298	0.613855	-0.888354	-0.00493666	0.10104	0.431584	0.165856	-0.934198	0.13993	0.820061	0.254499	0.163338	-0.194105	-0.136083	0.202438	0.119487	-0.0711733	-0.427479	0.245743	-0.170037	0.483759	0.67344	0.615837	-0.0212967	0.0750522	0.427744	0.433341	-0.441937	0.287881	0.0984278	-0.586474	-0.115485	-0.0879598	-0.112808	0.441842	0.397547	0.123848	1.12955	0.118524	0.641826	0.233293	0.44715	0.229867	0.315842	0.448496	-0.141952	0.811049	0.233992
	Blc -Brc	-0.0491207	-0.0496696	-0.0328666	-0.0219324	0.00117862	-0.028885	-0.146827	-0.0424403	-0.0170207	-0.0226351	0.00105627	-0.00213881	-0.0457506	-0.0522818	-0.0829652	-0.0241774	-0.00251513	-0.0258651	-0.074623	0.0230236	-0.0732966	-0.0416916	-0.0606405	0.0126985	-0.021088	-0.0104811	-0.0682018	-0.0116243	0.0187424	0.00488565	-0.0440088	-0.0058367	-0.0380777	-0.0273921	-0.0436848	-0.0136209	0.0121899	-0.00971665	-0.0498798	-0.0271694	0.06473	-0.0818086	-0.109941	0.00130879	-0.00370973	-0.0468494	0.0247494	-0.0296391
	Fig 6D choice decoding
	time (s)	-1	-0.966667	-0.933333	-0.9	-0.866667	-0.833333	-0.8	-0.766667	-0.733333	-0.7	-0.666667	-0.633333	-0.6	-0.566667	-0.533333	-0.5	-0.466667	-0.433333	-0.4	-0.366667	-0.333333	-0.3	-0.266667	-0.233333	-0.2	-0.166667	-0.133333	-0.1	-0.0666667	-0.0333333	0	0.0333333	0.0666667	0.1	0.133333	0.166667	0.2	0.233333	0.266667	0.3	0.333333	0.366667	0.4	0.433333	0.466667	0.5	0.533333	0.566667
	Rlc mean	0.491844	0.500899	0.483189	0.507171	0.493543	0.499744	0.503933	0.485557	0.506246	0.509786	0.477651	0.504817	0.511928	0.503588	0.500112	0.495354	0.478823	0.498705	0.509535	0.514086	0.510668	0.512447	0.504764	0.508407	0.512268	0.518789	0.515396	0.514809	0.510548	0.51579	0.518895	0.518449	0.510499	0.518908	0.522392	0.524316	0.52863	0.522917	0.51764	0.520547	0.534541	0.54435	0.542347	0.539683	0.536997	0.514888	0.542871	0.520817
	Rlc sem	0.0110848	0.014554	0.00852405	0.0113373	0.0102044	0.0079992	0.00998075	0.0117742	0.00992703	0.0125237	0.0106492	0.00873751	0.0106106	0.0167428	0.0125467	0.015852	0.0151883	0.00980248	0.0113645	0.0121269	0.00970083	0.0103364	0.00833745	0.00733744	0.011722	0.00866953	0.0102679	0.0102341	0.0131391	0.00945828	0.0129467	0.00680278	0.0115495	0.00706729	0.00923639	0.010166	0.00857656	0.00605067	0.00833039	0.0118965	0.00831106	0.0162232	0.0116961	0.0137027	0.00608687	0.0232372	0.00881545	0.0148621
	Rrc mean	0.512831	0.50871	0.487273	0.51685	0.492247	0.50955	0.508277	0.511549	0.527564	0.501942	0.506712	0.514682	0.50725	0.513318	0.514665	0.509752	0.515381	0.495579	0.494456	0.502363	0.497887	0.497789	0.495756	0.509076	0.488204	0.511209	0.513155	0.512995	0.491335	0.501383	0.508607	0.503907	0.513162	0.504079	0.51365	0.514807	0.507189	0.520781	0.52982	0.51794	0.525208	0.518974	0.526788	0.509725	0.52425	0.531686	0.510808	0.516576
	Rrc sem	0.00550914	0.00852577	0.0111885	0.0093427	0.0067213	0.00764818	0.0092807	0.0117059	0.00967773	0.0112036	0.0106107	0.0145891	0.00921619	0.0121469	0.0109714	0.0110471	0.0077244	0.0099671	0.0214462	0.0109987	0.0105069	0.0166388	0.0118204	0.0114989	0.0159058	0.00972707	0.0156581	0.00969182	0.00992021	0.00867182	0.00810538	0.0108426	0.0122846	0.00693004	0.00822904	0.00757068	0.0100111	0.00964333	0.0102446	0.00862587	0.00883416	0.0126605	0.00736034	0.00996229	0.0110449	0.00918112	0.0121326	0.013834
	Rlc- Rrc mean	0.508051	0.494375	0.498382	0.523408	0.49138	0.512334	0.517092	0.511263	0.519844	0.510267	0.511435	0.511975	0.505631	0.512828	0.506117	0.495538	0.50154	0.502859	0.507257	0.519464	0.504856	0.497611	0.496822	0.517107	0.499169	0.522241	0.510468	0.503189	0.500554	0.506353	0.54466	0.532964	0.524306	0.517073	0.530216	0.521596	0.523877	0.516981	0.51622	0.530982	0.536443	0.551834	0.537009	0.525355	0.549109	0.533823	0.527495	0.530097
	Rlc- Rrc sem	0.00540333	0.00987818	0.0114893	0.0108434	0.0121239	0.0114221	0.0106369	0.0106385	0.00892511	0.0104389	0.00910692	0.0194706	0.0090839	0.00527104	0.0185538	0.0105153	0.0105587	0.00785942	0.0142761	0.00787057	0.0146271	0.0113001	0.0128721	0.00894186	0.00659485	0.0109723	0.00481338	0.0101188	0.0121803	0.00833471	0.0115965	0.0121431	0.0107494	0.00876573	0.0128586	0.0101068	0.00671137	0.0135904	0.00565917	0.0112138	0.0106628	0.0128461	0.00583229	0.0108307	0.010063	0.0134418	0.016933	0.0127454
	Fig 6D target decoding
	time (s)	-1	-0.966667	-0.933333	-0.9	-0.866667	-0.833333	-0.8	-0.766667	-0.733333	-0.7	-0.666667	-0.633333	-0.6	-0.566667	-0.533333	-0.5	-0.466667	-0.433333	-0.4	-0.366667	-0.333333	-0.3	-0.266667	-0.233333	-0.2	-0.166667	-0.133333	-0.1	-0.0666667	-0.0333333	0	0.0333333	0.0666667	0.1	0.133333	0.166667	0.2	0.233333	0.266667	0.3	0.333333	0.366667	0.4	0.433333	0.466667	0.5	0.533333	0.566667
	Rw1 mean	0.502075	0.498237	0.50302	0.497394	0.50242	0.491651	0.493282	0.512986	0.506525	0.501475	0.510576	0.51686	0.51887	0.495763	0.507022	0.510687	0.489725	0.522031	0.498963	0.51918	0.527314	0.533512	0.525823	0.532364	0.536833	0.553105	0.546725	0.54822	0.562069	0.579492	0.605251	0.650317	0.710936	0.692716	0.692085	0.692201	0.67531	0.680616	0.676862	0.653467	0.661274	0.653075	0.661493	0.638374	0.657923	0.641591	0.642302	0.635991
	Rw1 sem	0.00907989	0.00830172	0.00556975	0.012832	0.00557516	0.00832772	0.00931819	0.00944558	0.00985362	0.0107361	0.0111156	0.00682373	0.0116492	0.00956011	0.0135722	0.00947	0.00976288	0.0128461	0.0159863	0.00706109	0.00961281	0.0156697	0.0107334	0.0124442	0.00574723	0.0145711	0.00966958	0.00672686	0.0114822	0.013338	0.0138072	0.0140144	0.0130964	0.016014	0.0129051	0.010896	0.0104812	0.0120426	0.0141887	0.0145627	0.0121105	0.0196805	0.012058	0.0163627	0.00916702	0.0130286	0.0156542	0.015912
	Rw2 mean	0.507489	0.49762	0.509883	0.512669	0.49972	0.510312	0.511667	0.489527	0.491949	0.497125	0.512859	0.484237	0.50199	0.522107	0.494263	0.502857	0.523136	0.529317	0.534224	0.515639	0.51181	0.527692	0.521771	0.504818	0.522998	0.527771	0.546385	0.550334	0.562098	0.579648	0.614191	0.682894	0.722015	0.709921	0.71005	0.69038	0.700438	0.68943	0.689506	0.671993	0.668137	0.645434	0.653367	0.646891	0.645887	0.654646	0.661065	0.657252
	Rw2 sem	0.00974077	0.0107641	0.00932128	0.00887443	0.00377122	0.00790704	0.0158756	0.0163511	0.00683691	0.00803623	0.00920638	0.0106275	0.00738362	0.0112419	0.00785003	0.00697767	0.00994748	0.00982833	0.0150939	0.00697523	0.00728985	0.0112673	0.0144047	0.00925143	0.0135835	0.0118107	0.0115286	0.00964433	0.00939801	0.0133501	0.00875155	0.0132091	0.0155142	0.0104458	0.00973936	0.0147527	0.0126558	0.00898125	0.0162868	0.0130615	0.014753	0.0157135	0.011523	0.0144506	0.0153523	0.0114413	0.0173341	0.0150727
	Rw1- Rw2 mean	0.49893	0.509798	0.508122	0.500876	0.500534	0.511495	0.510927	0.503701	0.50895	0.491107	0.512171	0.504339	0.509484	0.507781	0.499841	0.506457	0.508783	0.537916	0.531186	0.531529	0.541458	0.530222	0.537738	0.529158	0.559044	0.576615	0.570514	0.577074	0.594351	0.629392	0.660353	0.718398	0.788601	0.764865	0.78139	0.754542	0.756363	0.754574	0.754309	0.737086	0.739758	0.734385	0.729609	0.721553	0.723774	0.722267	0.707563	0.702879
	Rw1- Rw2 sem	0.00766446	0.00930985	0.00917793	0.00544291	0.00772734	0.00829386	0.00551244	0.00901473	0.0101211	0.0140957	0.0135432	0.00644605	0.0134826	0.0126462	0.00727956	0.00982717	0.00863576	0.0131025	0.00751631	0.00556905	0.00508497	0.00799762	0.0228394	0.00715183	0.0104541	0.0136956	0.00706737	0.00882465	0.0104944	0.01308	0.0107662	0.0172704	0.0147687	0.0116053	0.00917555	0.0137738	0.00893905	0.0102143	0.00991483	0.0135992	0.0114444	0.0103038	0.0140285	0.0125674	0.0138085	0.00846856	0.0176887	0.0143247
	Fig 6D - RTs
	RTs	63	62	65	69	63	63	62	66	67	66	63	63	65	64	63	62	65	62	65	63	63	68	63	63	65	63	63	63	62	62	63	63	62	62	63	63	64	63	63	62	63	63	68	66	62	62	63	63
	Fig 6G
	DF	-90	-70	-50	-30	-20	-10	10	20	30	40	50	70	90
	angle	103.339	100.368	79.6611	87.4278	100.101	91.6905	92.7303	91.0721	81.6044	90.1654	83.2071	85.2435	95.7393
	CI95	22.464	13.1969	14.6447	18.2992	15.1832	9.32897	6.69839	9.3785	9.4412	10.1067	15.5305	21.2934	13.0684
	Fig 6 F
	L. Choice R. Target sensory axis	-1.40288	-1.67853	-0.0842862	-1.63818	-0.498308	-0.378334	-0.944671	-0.974463	-1.20823	-1.60596	-1.29203	-0.733272	-1.63237	0.0956945	-0.0374926	0.0633794	-0.463514	0.097276	-1.36547	-1.51355	-0.536471	-0.802594	-0.378216	-1.2523	0.365844	-0.896535	-0.727516	-1.05738	-1.22576	-0.66045	-1.75309	-1.70416	-1.13638	0.0303195	-1.60705	-0.533027	0.428085	-1.2364	-0.217631	-0.477627	-0.800171	0.207434	-1.49907	-0.668553	-1.77268	-0.0703531	-0.890238	-0.249452
	L. Choice R. Target choice axis	-0.167733	-0.232663	0.554354	-0.27499	1.12353	1.2767	0.751784	0.831522	-1.37946	0.235576	0.733271	0.283663	-1.25688	-1.31467	-0.44923	0.584468	-1.43154	-0.246875	0.295866	-0.396336	-0.269394	-0.604067	-0.481597	-0.0965678	1.17528	-0.5326	-0.139923	0.643586	0.601853	-2.19807	-0.85756	0.110002	0.359603	0.733549	0.697061	1.47634	0.167556	-0.774022	-0.46347	-0.757126	-0.50432	-1.21094	0.284528	-1.78368	0.550005	-0.108556	-0.472833	-0.372787
	R. Choice R. Target sensory axis	-0.466498	-1.16203	-1.01206	-1.69084	-1.1265	-0.750369	-0.950408	-0.946018	-1.22677	-1.37616	-0.471617	-0.182653	-0.0316904	-1.83972	-0.763965	-0.343903	0.0296636	-0.523957	-1.48573	-1.49996	-1.391	-0.596078	-1.17543	0.213458	-0.73717	-0.778731	-1.96438	-0.118727	-0.78679	-1.00176	-0.946844	-0.57157	-2.01082	-0.484459	-0.0918211	-0.823291	-0.715083	-0.843444	-1.36156	-1.20873	-1.41178	-0.999166	-1.32649	0.0836897	-1.04311	-1.39104	-1.55858	-1.29021
	R. Choice R. Target choice axis	-1.06777	-0.46588	0.817095	-0.620115	-0.959171	-0.167041	0.651003	-0.320967	-0.800702	-2.10313	-1.06938	-0.532702	-1.02496	-1.18454	0.984444	-0.901392	0.715727	-1.81451	-0.41079	-0.1832	-0.789374	-1.62482	-0.360685	0.0281222	-1.18122	-0.688944	-1.94015	-0.703974	-1.38959	-0.191309	0.10835	-1.56501	-1.08021	0.988515	-0.704556	-1.36504	1.05989	0.597552	-1.36043	-1.04836	-0.460422	-0.399727	-0.869794	-1.15181	-0.309807	0.560063	-0.0269448	-1.01735
	L. Choice L. Target sensory axis	0.556103	0.252851	0.521232	0.895035	0.473321	-0.0577086	1.22859	1.01507	0.625269	-0.0835921	0.787695	0.564269	0.411163	0.902198	0.709873	0.635783	0.681018	0.807623	1.27139	0.546816	1.08133	0.844914	0.527989	1.03742	1.40374	1.84136	0.71361	1.17746	-0.0903026	0.896613	1.33481	0.171023	1.71602	0.409244	0.11875	0.280936	0.217734	1.23559	0.826029	0.791394	0.209546	1.0764	0.508367	0.0123751	0.486579	1.37115	1.5813	0.465233
	L. Choice L. Target choice axis	-0.939117	0.586576	1.52883	1.81261	-0.380776	-0.219449	1.61444	1.69379	0.874157	1.38163	1.60633	1.53026	1.82816	1.6801	0.349664	-0.261971	-1.17612	0.554958	1.91893	1.2566	0.592328	0.0373895	0.496028	0.512662	-0.489188	-0.426283	-0.288894	-0.0258148	0.208271	1.13187	1.15785	0.817402	0.260491	0.634268	1.84995	1.00302	0.203418	0.998757	-0.0700735	0.749697	0.794193	-0.885568	0.282904	1.08917	-0.1072	0.258104	-0.18874	0.150007
	R. Choice L. Target sensory axis	0.891409	0.752898	1.07464	0.385698	0.730192	-0.505399	0.897028	-0.422666	1.41668	1.29814	1.0237	1.25894	-0.151105	-0.619787	0.26547	1.10555	0.988226	0.741932	1.59426	1.32179	1.21406	0.727261	1.11145	1.02962	0.56578	0.950644	1.03611	1.4487	0.527028	0.761424	0.60973	1.22709	0.799006	1.20925	1.22793	0.36869	0.603904	0.469085	1.04117	0.944824	0.44301	1.64678	0.898674	0.77442	0.0637458	0.508034	1.59164	0.223873
	R. Choice L. Target choice axis	0.263792	0.551636	-0.704455	-0.242986	-1.43588	-3.36886	-1.17024	-2.49224	0.116865	0.52803	1.25434	0.129278	0.118726	-0.64669	0.532643	-0.45616	-0.986987	1.24192	-0.423845	0.0442972	-1.70929	-0.647251	0.460493	-0.553199	-0.771005	0.834768	0.219046	1.64552	-0.620856	-0.112249	0.0227598	1.17259	-0.322409	0.992732	0.188913	-0.163033	-1.73419	-0.26099	-1.16179	0.0905626	0.256991	-0.546948	0.174975	-0.682537	1.14016	0.384305	-0.591883	1.17309
[truncated: 4,396 more columns]

## Sheet: Fig7
	Fig 7A
	decile	1	2	3	4	5	6	7	8	9	10
	no lick fraction (average within decile)	0.147832	0.160972	0.161354	0.172742	0.181729	0.192118	0.220177	0.25977	0.283837	0.309461
	CI95 low	0.0161721	0.0167792	0.0167989	0.0172856	0.0176596	0.0180595	0.0190612	0.0202431	0.0208603	0.021433
	CI95 high	0.0172869	0.0178519	0.0178707	0.0183203	0.0186664	0.0190325	0.0199455	0.0210014	0.0215427	0.0220343
	Fig 7B
	decile	1	2	3	4	5	6	7	8	9	10
	no lick fraction (average within decile)	0.198	0.179	0.191	0.204409	0.23976	0.266733	0.323323	0.354645	0.443443	0.505495
	CI95 low	0.0314494	0.0301283	0.0309769	0.031899	0.033944	0.0353168	0.0376954	0.0386741	0.0406345	0.0411508
	CI95 high	0.0343761	0.0332416	0.0339723	0.0347688	0.0364601	0.0375707	0.0394042	0.0400767	0.0411809	0.0410978
	Fig 7C
	Bf1-Bf2	0.494999	0.541484	-0.662687	-0.0650772	0.0755131	0.51967	0.269428	-0.987533	0.076089	0.723827	0.243342	0.08419	-0.127718	-0.167706	0.22416	0.0437509	-0.0549086	-0.282019	0.250351	-0.0725305	0.36108	0.610483	0.604878	-0.0297164	0.0144467	0.305629	0.419392	-0.428893	0.269806	0.196341	-0.708564	-0.0606198	-0.0663385	-0.0335645	0.35291	0.410071	0.124328	1.05106	0.107974	0.664363	0.189984	0.324729	0.259107	0.305423	0.401744	-0.108163	0.7847	0.197782
	Beng	0.0618087	0.0949515	0.0760147	0.293832	-0.156435	-0.00547526	-0.0301029	0.0533128	0.165877	0.143735	-0.0186697	-0.0980637	0.0459011	0.219103	-0.11405	-0.0490989	0.0512259	0.0153623	-0.111788	-0.0538802	0.0757451	0.0953308	0.0657382	-0.0444651	0.220659	0.0285641	0.0496658	-0.005175	-0.0139527	0.0467211	0.0419574	-0.124799	0.263975	-0.0162065	0.0258788	0.0472395	0.00511485	0.0532102	-0.0574198	-0.0825279	-0.0317658	-0.237229	-0.0882195	0.0794003	-0.0036829	-0.149568	-0.209449	0.0616544
	Fig 7D
	Decoding mean	0.663663	0.671503	0.666777	0.669872	0.670015	0.658775	0.651578	0.666811	0.661117	0.661193	0.657556	0.653633	0.650032	0.677	0.646246	0.653818	0.665973	0.660603	0.676784	0.675668	0.654966	0.674811	0.662655	0.668487	0.661514	0.668314	0.64281	0.67256	0.675541	0.664277	0.67735	0.700505	0.692872	0.689733	0.697405	0.690301	0.686282	0.674358	0.686488	0.682378	0.677673	0.68861	0.681608	0.67955	0.682923	0.678603	0.675201	0.669152
	Decoding sem	0.0184184	0.0164933	0.0152939	0.0188889	0.013509	0.0145575	0.0131739	0.0184129	0.0159215	0.0155908	0.015259	0.016226	0.0130831	0.016764	0.0170176	0.0124994	0.0164001	0.0152668	0.014949	0.0144291	0.0131156	0.0166965	0.0193448	0.0154718	0.0160927	0.0169264	0.0232897	0.0146103	0.014765	0.0174265	0.0207905	0.0166088	0.0154105	0.0200897	0.0194759	0.0181095	0.0188655	0.0200743	0.020355	0.017834	0.0198827	0.0183642	0.0214408	0.0184343	0.0177295	0.0211732	0.0170973	0.0193329
	Fig 7E average angles
	DF	-90	-70	-50	-30	-20	10	30	50	70	90
	angle	88.6139	77.6729	83.9057	93.1534	93.6142	87.4595	82.4138	84.5269	98.9406	100.869
	CI95	9.08554	21.696	13.7191	9.3688	10.3407	8.05141	16.8288	8.03756	7.83257	17.5303
	Fig 7E ; all trials
	Engaged R. Target sensory axis	-1.70834	-1.16203	-1.59783	-0.577333	-1.67853	-1.2282	-0.380237	-0.750369	-1.81393	-0.950408	-0.525249	-0.962267	-1.22677	-1.9179	-0.0881775	-0.0316904	0.0956945	-0.355687	-0.0208795	-0.548729	-0.0374926	-1.38099	0.0633794	-0.763965	-1.47075	-0.129336	-0.463514	-1.065	-1.52538	-0.963246	-0.0602492	-1.76883	-1.91736	-0.523957	-1.48573	-1.05222	-0.018184	-0.926003	-1.49996	-1.05738	-0.596078	-1.03127	-1.55501	-1.17543	0.213458	-0.66045	-0.619059	-1.70416
	Engaged R. Target choice axis	1.12887	1.13268	0.874913	1.0203	0.601634	0.135296	-0.137232	0.802314	0.716162	0.390402	-0.28793	0.301243	0.133795	0.903959	0.419064	0.5936	0.840773	0.862287	0.442411	0.776123	0.850914	0.0660808	-0.294376	-0.150049	-0.259483	-0.0242398	0.635169	0.0847607	0.269769	0.87159	1.33413	0.670771	0.728119	1.48956	0.561774	0.611154	0.430748	0.785745	0.211064	0.442614	0.894576	0.878218	0.680173	0.326023	-0.153187	0.910632	0.375508	0.0649028
	Disengaged R. Target sensory axis	-0.830152	-0.236297	-1.10518	-0.290947	-0.126458	-1.2613	-0.91411	-0.763924	-0.766053	-1.22249	-0.363645	-1.08945	-1.10351	-0.942098	-1.08824	-1.13783	-0.456651	-1.31306	-0.248798	-0.192756	0.360117	-0.93421	-0.323212	-1.6755	0.141856	-1.04775	-1.67052	0.0756839	-0.783552	-0.932404	-0.541029	-0.281596	-0.451611	0.367872	-0.197899	-0.0502669	-0.930342	-1.18168	-1.46855	-0.777416	-1.16923	-0.974581	-0.417227	-0.820607	-0.985451	-0.418226	-0.644739	-0.808906
	Disengaged R. Target choice axis	0.0384105	-0.853468	0.0980803	-0.529199	-1.45885	-0.103642	0.0609845	-0.655487	-0.188831	-0.62927	-0.877075	-0.47212	-0.686522	-0.917829	-1.07336	-0.508019	-0.736317	-0.435313	-0.769834	-1.07163	-1.12412	-0.80772	-0.741044	-0.986047	-1.04703	-0.526204	-0.321743	-0.570009	-0.733228	-0.543301	-0.588219	-0.520357	-0.436821	-1.33421	-0.470377	-0.932838	-0.818006	-0.317432	-0.631706	-0.66664	-0.865851	-0.683373	-1.04068	-0.724852	-0.836319	-1.03297	-0.841474	-0.642777
	Engaged L. Target sensory axis	0.252851	0.730192	-0.505399	0.895035	-0.0577086	1.41668	0.26547	0.502464	1.10555	1.59426	1.32179	0.727261	0.913341	0.948321	0.56578	1.12482	0.603904	0.469085	1.40374	0.44301	1.84136	1.64678	0.77442	0.508034	1.64011	1.17746	-0.0120183	0.740332	-0.0957106	0.878368	0.791394	0.209546	0.718204	1.0764	0.508367	1.2967	1.47432	0.735655	1.74829	0.0123751	0.486579	1.37115	1.5813	1.376	0.465233	0.689546	0.381558	1.1967
	Engaged L. Target choice axis	0.555402	0.211518	-0.0638232	-0.886404	0.248486	-0.675914	0.494541	-0.0447927	0.0344298	0.334578	-0.270485	-0.381718	-0.340608	-0.623005	-0.455543	-0.257144	1.19745	-0.0319342	0.440003	0.532414	0.0297094	-0.0169778	0.011098	-0.210733	-0.435021	-0.0841135	0.601581	0.410483	0.550544	0.138887	0.244276	0.717203	1.24109	0.778465	-0.075657	-0.0227806	0.105519	0.291904	-0.515825	0.0813889	0.253504	-0.248466	-0.0833716	-0.168467	-0.533731	2.45256	-0.145403	1.10025
	DisengagedL. Target sensory axis	1.37056	1.0293	0.839333	1.16772	1.44425	0.593337	1.02842	0.0493095	1.15333	0.610351	1.51067	1.07767	1.27931	0.152353	1.47307	0.943268	0.980645	1.74193	0.237841	0.648707	0.801574	0.644692	1.27777	0.724457	1.34201	1.57349	0.840592	0.237511	0.779782	0.724741	1.64898	1.20204	0.401713	0.5355	1.56858	0.103696	0.609822	1.77694	1.42406	1.3729	0.246966	1.40566	0.985196	1.00778	0.590839	0.910943	1.36907	0.0377846
	Disengaged L. Target choice axis	-0.788051	-0.780578	-1.78263	-1.1183	-1.34009	-1.78147	-1.18719	-0.814164	-1.0892	-1.10187	-1.31339	-1.65866	-0.774499	-1.10714	-1.32186	-1.44021	-0.711482	-0.985981	-0.718089	-1.26525	-1.14663	-1.27915	-1.02247	-0.804848	-1.20473	-1.09597	-1.45593	-0.958707	-0.950507	-0.998237	-1.06059	-0.964914	-0.40947	-0.955805	-1.36344	-0.671055	-1.60192	-1.2054	-1.51431	-1.11745	-1.45027	-1.83594	-1.10318	-1.1036	-1.31181	-1.24692	-1.48602	-0.837334
[truncated: 920 more columns]

## Sheet: FigS1
	Fig. S1A
	DF	0	10	45
	Singl	NaN	0.704348	0.783945
	Multiple	0.510088	0.570017	0.681959
	Fig. S1C	mean	SE	pValue
	Df	0.25275	0.0093213	6.4496e-162
	Sumf	-0.086531	0.0082083	5.5309e-26
	Detect	0.073089	0.0088802	1.8638e-16
	Fig. S1D	mouse1	mouse2	mouse3	mouse4	mouse5	mouse6	mouse7	mouse8	mouse9	mouse10	mouse11	mouse12	mouse13	mouse14	mouse15	mouse16	mouse17
	lapse	0.170703	0.190813	0.166867	0.17357	0.251054	0.239279	0.227277	0.247289	0.223787	0.244482	0.255113	0.161543	0.158614	0.124027	0.12279	0.177105	0.160049
	slope	0.494847	0.355714	0.783226	0.625517	0.605941	0.773965	0.77593	0.498926	0.515174	0.444292	0.537224	0.711212	0.503596	0.354121	0.462496	0.549999	0.543084
	sensitivity	53.0953	69.3523	33.9368	41.6382	32.7804	26.8778	28.044	40.4136	42.7789	45.8873	36.3705	37.9703	54.0884	84.712	65.0751	46.8424	49.9447
	bias	38.1009	-30.5704	-56.3095	25.4938	13.9203	5.28729	1.14272	22.1656	4.67649	14.8035	7.51088	0.154523	0.900427	-3.24287	-17.5845	47.5001	16.5644

## Sheet: FigS2
	Fig. S2B
	RTs	49	33	65	30	53	60	55	63	24	63	42	62	63	46	33	38	49	35	65	24	65	55	69	63	56	63	62	63	59	50	58	58	56	44	66	26	67	40	55	66	63	53	46	65	48	65	64	63
	Fig. S2D - impulsive trials
	Time (s)	-1	-0.983333	-0.966667	-0.95	-0.933333	-0.916667	-0.9	-0.883333	-0.866667	-0.85	-0.833333	-0.816667	-0.8	-0.783333	-0.766667	-0.75	-0.733333	-0.716667	-0.7	-0.683333	-0.666667	-0.65	-0.633333	-0.616667	-0.6	-0.583333	-0.566667	-0.55	-0.533333	-0.516667	-0.5	-0.483333	-0.466667	-0.45	-0.433333	-0.416667	-0.4	-0.383333	-0.366667	-0.35	-0.333333	-0.316667	-0.3	-0.283333	-0.266667	-0.25	-0.233333	-0.216667
	Nose Correct avg	0.153955	0.067292	0.0457933	0.0366602	0.0254224	0.021812	0.0181079	0.0183295	0.014687	0.0136121	0.00677768	0.000728147	-0.00839698	-0.0124437	-0.011582	-0.0141233	-0.0155481	-0.00869992	-0.0156405	-0.0225559	-0.0165997	-0.0179344	-0.0285165	-0.0243269	-0.0252471	-0.0216319	-0.0224876	-0.0279175	-0.0275223	-0.024112	-0.0207204	-0.0190892	-0.0222834	-0.0163912	-0.0130398	-0.0170746	-0.0190457	-0.0231795	-0.0191053	-0.0206003	-0.00898202	-0.0190213	-0.0116247	-0.0154287	-0.0150083	-0.00976776	-0.0156928	-0.00924794
	Nose Correct CI95	0.0127107	0.0098186	0.00944107	0.00892481	0.00866564	0.00829399	0.00829398	0.00882542	0.00864814	0.0091294	0.0089403	0.00870828	0.00812232	0.00837143	0.00847591	0.00804231	0.00821086	0.0101714	0.00988424	0.0079406	0.0100822	0.0100957	0.00804748	0.00805492	0.00798417	0.00846315	0.00826721	0.00816399	0.00861469	0.00825863	0.00944168	0.00909581	0.0091563	0.0095222	0.00990777	0.00927452	0.00964811	0.00930976	0.00957634	0.00932625	0.0100805	0.00963937	0.00978872	0.00961492	0.00960354	0.00973927	0.00983417	0.0100962
	Nose Error avg	0.174014	0.0810378	0.0579871	0.0567606	0.0383887	0.024404	0.027675	0.0184357	0.0174247	0.016482	0.0186937	0.00218498	-0.00649171	-0.00744112	-0.0125428	-0.0198476	-0.02071	-0.0238531	-0.035926	-0.0179059	-0.0242761	-0.0200833	-0.0333456	-0.0324364	-0.0342764	-0.0280924	-0.0294738	-0.0262422	-0.0165947	-0.00854641	-0.00616481	-0.0118711	-0.0154098	-0.0130907	-0.00753877	-0.0213184	-0.00466879	-0.0101242	-0.00721464	-0.000710768	0.00697418	-0.0018489	-0.00040459	0.00156683	0.00390311	-0.000362695	-0.00012553	0.000638744
	Nose Error CI95	0.0198407	0.0152883	0.0188628	0.0151912	0.0137692	0.0133956	0.0133667	0.0124494	0.0126551	0.0139448	0.0146389	0.0121106	0.0126594	0.0123535	0.0113816	0.0114744	0.0116718	0.0117326	0.0117139	0.0138453	0.0129057	0.012343	0.0122288	0.0130973	0.0112792	0.0123963	0.012069	0.0119804	0.0114271	0.0136384	0.0146169	0.0148109	0.014248	0.0152069	0.0140065	0.0132385	0.015728	0.0142834	0.0152235	0.0154349	0.0168296	0.0163861	0.0151326	0.0144499	0.0153984	0.0152502	0.0158429	0.0159463
	Nose Miss avg	0.195712	0.0931161	0.0450657	0.0288683	0.0114628	0.0149754	0.0199466	0.0196754	-0.00877112	-0.0115454	-0.00423184	-0.00245157	0.00880204	-0.00762461	-0.00275638	0.0132303	0.0215042	0.0174851	0.00272034	-0.0109741	-0.0283152	-0.019659	-0.0214857	-0.0210522	-0.0146248	-0.0265219	-0.0371952	-0.0146352	-0.0297362	-0.0239388	-0.0600498	-0.0867131	-0.0778185	-0.0817541	-0.0942913	-0.0919782	-0.105486	-0.110971	-0.107889	-0.113368	-0.120801	-0.123612	-0.11809	-0.133331	-0.136446	-0.13523	-0.142929	-0.135057
	Nose Miss CI95	0.0392136	0.0357327	0.0215079	0.0199264	0.0190807	0.0184498	0.0214656	0.0217485	0.0168162	0.0165195	0.0201325	0.0219376	0.0223586	0.0168762	0.0185557	0.0234186	0.0259726	0.0253587	0.0226195	0.0224195	0.0176464	0.0183826	0.0158019	0.0182146	0.0188759	0.0161751	0.0148261	0.0217209	0.0164693	0.0184811	0.0181466	0.0130535	0.0173571	0.0163019	0.0142105	0.0135236	0.0118919	0.0114229	0.0123451	0.0108525	0.00993398	0.0105235	0.0103567	0.00849819	0.00896942	0.00854497	0.00821905	0.00865798
	Whisker Correct avg	0.219871	0.0501941	0.0140665	0.00956232	0.00568004	-0.00245199	0.00267774	-0.00798232	-0.00415054	-0.00146227	-0.00868858	-0.00705851	-0.0116534	-0.00640722	-0.0135301	-0.0122619	-0.018016	-0.0277761	-0.0302837	-0.0255988	-0.0325731	-0.0301072	-0.0256429	-0.0217023	-0.0282665	-0.0257426	-0.0338357	-0.0262543	-0.0314372	-0.0266369	-0.0211302	-0.0220591	-0.0216355	-0.0189073	-0.0271125	-0.0174622	-0.0250022	-0.0210533	-0.0181273	-0.0177266	-0.0217897	-0.0212534	-0.0239615	-0.0195449	-0.0144706	-0.0200245	-0.018492	-0.0209476
	Whisker Correct CI95	0.0183419	0.00866854	0.00781107	0.00766833	0.00789001	0.00714826	0.00752137	0.00729998	0.00778118	0.00840061	0.00778409	0.00782669	0.00794707	0.0136186	0.00744756	0.0082912	0.00770038	0.00716903	0.00733157	0.00719307	0.00765721	0.00694137	0.00792736	0.00768936	0.00866153	0.00757714	0.00691489	0.00760592	0.00715014	0.00915904	0.00875465	0.00832751	0.0085468	0.00896695	0.00818756	0.00879361	0.00814756	0.00840756	0.00888895	0.00883307	0.00869265	0.00879602	0.00837621	0.00857449	0.00918361	0.00862877	0.00857004	0.00839486
	Whisker Error avg	0.228943	0.0451303	0.0120899	0.0134978	0.00980658	0.0149709	0.00562343	0.00439873	-0.00332481	-0.0051757	-0.011211	-0.00933543	0.00195332	-0.0173014	-0.0135799	-0.00355528	-0.0247645	-0.0179253	-0.0242125	-0.019153	-0.0205388	-0.0315711	-0.0187682	-0.011509	-0.0366479	-0.0260671	-0.0218343	-0.0236528	-0.027872	-0.0340298	-0.0127587	-0.0181869	-0.0237301	-0.017018	-0.00949746	-0.0161638	0.00318563	-0.017468	-0.00591476	-0.00210818	-0.0064415	6.3427e-05	0.000151458	-0.00834636	-0.00362161	-0.00692836	-0.0149415	-0.0126567
	Whisker Error CI95	0.0239628	0.0127545	0.0112496	0.0127392	0.0115117	0.0119886	0.011994	0.0118589	0.0113313	0.0103374	0.0107934	0.0116217	0.0131787	0.0104808	0.011623	0.0125773	0.0105416	0.0114689	0.0106217	0.0126564	0.0105721	0.0111517	0.011099	0.0221819	0.0100738	0.00981021	0.0118322	0.0117282	0.00992333	0.0103687	0.0128855	0.0135332	0.0127475	0.0126541	0.0133861	0.0121047	0.0145121	0.013033	0.013682	0.0158791	0.0133075	0.0152869	0.0137562	0.0129649	0.0136283	0.0135815	0.01258	0.012887
	Whisker Miss avg	0.268812	0.0566146	0.00708478	0.00726327	-0.00427529	0.0264239	0.00957092	0.0115717	-0.00585221	0.00839888	0.00286866	-0.00755965	0.00309787	0.011951	0.00417492	-0.0109698	-0.00399661	-0.0100737	-0.014653	-0.00658991	-0.00304475	-0.0136519	-0.0112528	-0.00440529	0.0185177	-0.00747994	-0.00162847	-0.0133444	-0.0196017	-0.00950796	-0.0529683	-0.0639065	-0.0480034	-0.0538893	-0.0541834	-0.0603987	-0.0707848	-0.076952	-0.085296	-0.0820314	-0.0863538	-0.0849304	-0.0902073	-0.0853927	-0.085845	-0.0933865	-0.0998967	-0.101022
	Whisker Miss CI95	0.0399433	0.0204609	0.0183938	0.0158958	0.014024	0.0188725	0.0179956	0.0187963	0.0155183	0.017738	0.0306449	0.0154868	0.017469	0.0194699	0.0166624	0.0184848	0.0352931	0.0162853	0.015393	0.0148418	0.0156344	0.0146522	0.0174162	0.0155984	0.0394366	0.0150985	0.01659	0.0152852	0.0167439	0.0152931	0.0150184	0.0144512	0.0184088	0.0193354	0.0164647	0.0160789	0.0141866	0.014734	0.0125331	0.0122882	0.0122833	0.0123882	0.0120974	0.0131514	0.0130177	0.0139175	0.0120022	0.0122193
	Tongue Correct avg	-0.00636811	-0.00636811	-0.00546735	-0.00510053	-0.00510053	-0.00510053	-0.00569768	-0.00569768	-0.00600129	-0.00600129	-0.00599826	-0.0059704	-0.00569334	-0.00602781	-0.00633098	-0.00639879	-0.00670411	-0.00670411	-0.00632691	-0.00632691	-0.00602402	-0.00670048	-0.00670049	-0.00670049	-0.00670049	-0.00670049	-0.00670049	-0.00670049	-0.00641532	-0.00641532	0.00339501	0.00259766	0.00882033	0.00662723	0.00557221	0.0069672	0.00754751	0.00799597	0.0094999	0.00876936	0.0123382	0.0097049	0.0121489	0.0158139	0.017395	0.0146867	0.0114048	0.0150028
	Tongue Correct CI95	0.000876214	0.000876214	0.00129336	0.00145907	0.00145907	0.00145907	0.00123628	0.00123628	0.00110641	0.00110641	0.00110945	0.0011413	0.00124033	0.00108071	0.000929786	0.000838544	0.000628665	0.000628665	0.000937783	0.000937783	0.00108734	0.00063446	0.000634449	0.000634449	0.000634449	0.000634449	0.000634449	0.000634449	0.000824226	0.000824226	0.00391153	0.0037865	0.00432773	0.00479411	0.00485603	0.00499961	0.00481263	0.00489102	0.00466178	0.00511618	0.00529963	0.00527118	0.00533464	0.00572725	0.00552095	0.00517426	0.00501234	0.00556855
	Tongue Error avg	-0.0079487	-0.0079487	-0.0079487	-0.0079487	-0.0079487	-0.0079487	-0.0079487	-0.0079487	-0.0079487	-0.0079487	-0.0079487	-0.0079487	-0.0079487	-0.0079487	-0.0079487	-0.0079487	-0.0079487	-0.0079487	-0.0079487	-0.0079487	-0.0079487	-0.0079487	-0.0079487	-0.0079487	-0.0079487	-0.0079487	-0.0079487	-0.0079487	-0.0079487	-0.0079487	0.00109939	0.00936855	0.011048	0.0107797	0.0137708	0.0150395	0.0167468	0.0149642	0.0197543	0.0231371	0.0228781	0.0175096	0.0221929	0.0211077	0.0241144	0.0241375	0.019031	0.0264686
	Tongue Error CI95	0.000510428	0.000510428	0.000510428	0.000510428	0.000510428	0.000510428	0.000510428	0.000510428	0.000510428	0.000510428	0.000510428	0.000510428	0.000510428	0.000510428	0.000510428	0.000510428	0.000510428	0.000510428	0.000510428	0.000510428	0.000510428	0.000510428	0.000510428	0.000510428	0.000510428	0.000510428	0.000510428	0.000510428	0.000510428	0.000510428	0.00693212	0.00869028	0.00878767	0.00813648	0.00826629	0.00911948	0.0102326	0.0112766	0.00909071	0.00958141	0.00983159	0.00970341	0.0110453	0.0104205	0.0102294	0.0100084	0.0106504	0.0109275
	Tongue Miss avg	-0.00393485	-0.00393485	-0.00393485	-0.00393485	-0.00254386	-0.00254386	-0.00254386	-0.00254386	-0.00254386	-0.00254386	-0.00254386	-0.00254386	-0.00393485	-0.00393485	-0.00254173	-0.00254173	-0.00254173	-0.00254173	-0.00435398	-0.00435398	-0.00435398	-0.00435398	-0.00435398	-0.00435398	-0.00435398	-0.00435398	-0.00435398	-0.00435398	-0.00435398	-0.00435398	0.00128952	-0.00449023	0.000671045	-0.0033142	-0.00341024	-0.00346039	-0.000887221	-0.00281409	-0.00298886	-0.00340277	-0.00398614	-0.00554841	-0.00587117	-0.00749592	-0.00776648	-0.00709756	-0.00799676	-0.00800963
	Tongue Miss CI95	0.00354535	0.00354535	0.00354535	0.00354535	0.00445127	0.00445127	0.00445127	0.00445127	0.00445127	0.00445127	0.00445127	0.00445127	0.00354535	0.00354535	0.00445377	0.00445377	0.00445377	0.00445377	0.00273883	0.00273883	0.00273883	0.00273883	0.00273883	0.00273883	0.00273883	0.00273883	0.00273883	0.00273883	0.00273883	0.00273883	0.00718522	0.0040266	0.00645244	0.00376486	0.00364358	0.00327135	0.00537383	0.00442607	0.00477469	0.00425027	0.00355762	0.00381402	0.00363711	0.00238384	0.00238256	0.00280004	0.00236647	0.00237067
	Fig. S2D - witheld response
	Time (s)	-1	-0.983333	-0.966667	-0.95	-0.933333	-0.916667	-0.9	-0.883333	-0.866667	-0.85	-0.833333	-0.816667	-0.8	-0.783333	-0.766667	-0.75	-0.733333	-0.716667	-0.7	-0.683333	-0.666667	-0.65	-0.633333	-0.616667	-0.6	-0.583333	-0.566667	-0.55	-0.533333	-0.516667	-0.5	-0.483333	-0.466667	-0.45	-0.433333	-0.416667	-0.4	-0.383333	-0.366667	-0.35	-0.333333	-0.316667	-0.3	-0.283333	-0.266667	-0.25	-0.233333	-0.216667
	Nose Correct avg	0.117056	0.0432999	0.0295531	0.0198532	0.0137512	0.0168733	0.00135724	-0.00600122	-0.00514059	-0.00427742	-0.013741	-0.0210473	-0.0221577	-0.0298338	-0.0357884	-0.0437173	-0.0393804	-0.0423947	-0.0473211	-0.0505469	-0.0510565	-0.0561603	-0.063592	-0.0654739	-0.0552848	-0.0593918	-0.059835	-0.0667146	-0.0651952	-0.0664266	-0.0654436	-0.0674423	-0.0792213	-0.0823677	-0.0818429	-0.0842071	-0.0927007	-0.093443	-0.0934736	-0.0974341	-0.100564	-0.105767	-0.103559	-0.107671	-0.112751	-0.114121	-0.116843	-0.11479
	Nose Correct CI95	0.0184171	0.0139106	0.0146767	0.0138069	0.0134742	0.0145596	0.0133102	0.0127907	0.012846	0.0146296	0.01342	0.013464	0.0132809	0.0130393	0.0123492	0.0109445	0.0116189	0.0119185	0.0103257	0.0107738	0.0112495	0.010947	0.00979323	0.00885693	0.0105603	0.0114033	0.0102077	0.0100317	0.0107697	0.00997578	0.0114523	0.0103398	0.00876932	0.00825303	0.00930678	0.00914938	0.00774361	0.00718451	0.00646465	0.00629394	0.00657012	0.00600776	0.00640847	0.00583482	0.00530326	0.0056961	0.0048505	0.00480719
	Nose Error avg	0.108385	0.0277616	0.021674	0.0140291	-0.00759315	-0.0100745	-0.00854905	-0.0235123	-0.0215218	-0.0219878	-0.0355902	-0.0338597	-0.0440007	-0.0451424	-0.0439367	-0.0554306	-0.0537217	-0.0585469	-0.0685463	-0.0653077	-0.0618791	-0.0603994	-0.0707359	-0.0751471	-0.0610598	-0.0636009	-0.0683289	-0.070363	-0.0746824	-0.0573512	-0.0636349	-0.0760209	-0.0803344	-0.0813916	-0.0840713	-0.0868532	-0.0909677	-0.0918187	-0.0872096	-0.0901124	-0.101761	-0.103182	-0.102965	-0.100568	-0.102373	-0.106494	-0.112233	-0.115889
	Nose Error CI95	0.0268936	0.0178714	0.0339464	0.0205835	0.0179052	0.0181541	0.0199179	0.0151124	0.016186	0.0183289	0.0147053	0.0152023	0.0146935	0.0146915	0.0152647	0.013028	0.0138881	0.0144662	0.0128695	0.013334	0.0118562	0.0127548	0.011849	0.0124743	0.0136799	0.0151298	0.0123782	0.0131251	0.0105554	0.0146711	0.0136871	0.0131849	0.0139081	0.0120988	0.0114147	0.0120653	0.0112423	0.0120728	0.0115501	0.0117031	0.00957204	0.00884709	0.00841727	0.00824116	0.00793541	0.00825907	0.0075571	0.00745334
	Nose Miss avg	0.195095	0.0789369	0.0619131	0.0659558	0.046702	0.0307413	0.0338807	0.0296488	0.0433558	0.0185565	0.00683815	-0.00738454	-0.00406152	0.0114945	0.0240868	0.019387	-0.0108613	-0.0154121	-0.0142646	-0.0304198	-0.0262706	-0.0142351	-0.0295636	-0.0351301	-0.0382615	-0.0367223	-0.0248943	-0.0280141	-0.0358204	-0.0356178	-0.0668626	-0.0799082	-0.0857881	-0.0832066	-0.0837988	-0.0842774	-0.0942395	-0.0975922	-0.104386	-0.105558	-0.108641	-0.110602	-0.115622	-0.122525	-0.128308	-0.123923	-0.128501	-0.127861
	Nose Miss CI95	0.0296231	0.0211446	0.0210722	0.0247252	0.0193735	0.0180327	0.0203686	0.0207437	0.025292	0.0180201	0.0166708	0.0154834	0.0166297	0.0190571	0.0223588	0.0227021	0.0169431	0.016965	0.0170323	0.0131998	0.0129549	0.0169456	0.0141562	0.0124185	0.0130396	0.0131618	0.0181573	0.018247	0.014424	0.0168531	0.0156499	0.0122706	0.0131554	0.0115307	0.0122891	0.0117756	0.0104517	0.010374	0.0101513	0.00921663	0.00868001	0.00861459	0.0083086	0.00758963	0.00692088	0.00748668	0.00708262	0.00683477
	Whisker Correct avg	0.214401	0.0648442	0.0168987	0.00406598	0.0126499	-0.00143888	0.00223659	-0.0148783	-0.0112556	-0.0084508	-0.0140165	-0.0120644	-0.0239583	-0.00666805	-0.020465	-0.0259252	-0.033253	-0.0391557	-0.0437969	-0.0430203	-0.0490283	-0.0371711	-0.042661	-0.0385887	-0.0410572	-0.0435003	-0.0494851	-0.0508162	-0.0604536	-0.0533419	-0.0624443	-0.0581858	-0.060808	-0.0635314	-0.0702454	-0.066316	-0.0675435	-0.0737766	-0.0667713	-0.0690306	-0.0754392	-0.070498	-0.0844583	-0.0858586	-0.0774328	-0.0787207	-0.0814395	-0.0817306
	Whisker Correct CI95	0.0257875	0.0163428	0.0136242	0.0128606	0.0141098	0.013176	0.0127778	0.0120685	0.012689	0.0135038	0.0129408	0.0131756	0.0123944	0.0315954	0.0128392	0.0122506	0.0118095	0.0117252	0.0110948	0.0111881	0.0126434	0.01175	0.0111794	0.0117564	0.0111256	0.0110148	0.0100896	0.0106205	0.00962947	0.0108703	0.0104378	0.0107812	0.0100036	0.0104306	0.0096083	0.0101027	0.00951722	0.00915119	0.0103221	0.0101786	0.00957382	0.00960198	0.00821733	0.0085394	0.0092952	0.00946682	0.00888361	0.00834886
	Whisker Error avg	0.202998	0.026784	0.0128225	0.0041052	0.00718567	-0.00383886	-0.014668	-0.0102726	-0.0172849	-0.0206768	-0.0237141	-0.0290983	-0.00859834	-0.0333506	-0.0332062	-0.0210519	-0.0317975	-0.0352522	-0.0255684	-0.0325549	-0.0391076	-0.047988	-0.0392331	-0.0391772	-0.049146	-0.0308185	-0.0442535	-0.0536951	-0.0458842	-0.0577366	-0.0522826	-0.0561297	-0.0629869	-0.0672547	-0.0553103	-0.0640859	-0.0612701	-0.0666253	-0.0720239	-0.0648308	-0.0766813	-0.0610453	-0.0781141	-0.0795098	-0.0733922	-0.0763725	-0.0768566	-0.0751142
	Whisker Error CI95	0.0368145	0.0212795	0.0175275	0.02309	0.0207522	0.0178744	0.0184341	0.0168225	0.0180394	0.0156516	0.0173608	0.0159071	0.019023	0.0163194	0.0165898	0.0203637	0.0178585	0.0180079	0.0172567	0.0231713	0.0159145	0.0163137	0.016871	0.0176648	0.0182426	0.015804	0.0157966	0.0145138	0.0150429	0.013831	0.0168195	0.015948	0.0160073	0.0144116	0.0153503	0.0156111	0.0145214	0.0152959	0.0134922	0.014683	0.012811	0.0244148	0.0140114	0.0123244	0.0144568	0.0146821	0.0135039	0.0147185
	Whisker Miss avg	0.377517	0.120192	0.0547088	0.0556171	0.0361406	0.0255397	0.0113359	0.0272111	0.0109141	0.019632	0.00339299	0.00793854	0.00891696	0.010046	0.016576	-0.00321196	0.000936693	-0.0132968	0.00807256	0.0193702	-0.0159894	0.00672268	-0.0192254	-0.00126315	0.00282211	-0.00937309	0.00504115	-0.00623023	-0.00753724	-0.0141652	-0.0425273	-0.0455372	-0.0438855	-0.0451325	-0.0522462	-0.0581452	-0.061392	-0.065178	-0.0688771	-0.0672275	-0.0794893	-0.083511	-0.0800832	-0.0732978	-0.0642243	-0.0793424	-0.0813731	-0.0901633
	Whisker Miss CI95	0.0422369	0.0222198	0.0192969	0.0198148	0.0183624	0.0180265	0.0165758	0.0171668	0.016034	0.0173587	0.0158903	0.0158219	0.0158273	0.0175878	0.01769	0.0160584	0.0159112	0.0141091	0.0161294	0.0215888	0.0151179	0.0157294	0.0134217	0.0149435	0.0174114	0.0145769	0.0185559	0.014558	0.0140768	0.0146891	0.0220888	0.0138448	0.0169077	0.0154708	0.0148472	0.0157358	0.0141719	0.0129768	0.0129175	0.0123929	0.0124402	0.0117151	0.0115295	0.0127646	0.0134128	0.0127918	0.012284	0.0135407
	Tongue Correct avg	-0.0041487	-0.0041487	-0.0041487	-0.0041487	-0.0041487	-0.0041487	-0.0041487	-0.0041487	-0.0041487	-0.0041487	-0.0041487	-0.0041487	-0.0041487	-0.0041487	-0.0041487	-0.00329283	-0.00329283	-0.00329283	-0.00329283	-0.00329283	-0.00329283	-0.0041487	-0.0041487	-0.0041487	-0.0041487	-0.0041487	-0.0041487	-0.0041487	-0.0041487	-0.0041487	-0.000912656	-0.00197977	-0.000499757	-0.000895306	-0.00228048	-0.00023752	-0.000443879	-0.00137377	-0.00260583	-0.00181959	-0.0028007	-0.00268986	-0.00210601	-0.00269767	-0.00358707	-0.00407147	-0.00425986	-0.0040269
	Tongue Correct CI95	0.000373212	0.000373212	0.000373212	0.000373212	0.000373212	0.000373212	0.000373212	0.000373212	0.000373212	0.000373212	0.000373212	0.000373212	0.000373212	0.000373212	0.000373212	0.00169031	0.00169031	0.00169031	0.00169031	0.00169031	0.00169031	0.000373212	0.000373212	0.000373212	0.000373212	0.000373212	0.000373212	0.000373212	0.000373212	0.000373212	0.00349393	0.00277679	0.00356931	0.0040266	0.00237622	0.00396103	0.0038631	0.00361434	0.00246313	0.00287498	0.00180025	0.00182567	0.00275543	0.00270281	0.00113799	0.000789716	0.000696915	0.000851489
	Tongue Error avg	-0.0052551	-0.0052551	-0.0052551	-0.0052551	-0.0052551	-0.0052551	-0.0052551	-0.0052551	-0.0052551	-0.0052551	-0.0052551	-0.0052551	-0.0052551	-0.0052551	-0.0052551	-0.0052551	-0.0052551	-0.0052551	-0.0052551	-0.0052551	-0.0052551	-0.0052551	-0.0052551	-0.0052551	-0.0052551	-0.0052551	-0.0052551	-0.0052551	-0.0052551	-0.0052551	-0.00635989	-0.00590662	-0.00260744	-0.0038845	-0.00143134	-0.00545037	-0.00541031	-0.00290841	-0.00316041	-0.00324085	-0.00328183	-0.00327675	-0.00318986	-0.00318034	-0.00483434	-0.00138885	-0.00308216	-0.00304522
	Tongue Error CI95	0.000624871	0.000624871	0.000624871	0.000624871	0.000624871	0.000624871	0.000624871	0.000624871	0.000624871	0.000624871	0.000624871	0.000624871	0.000624871	0.000624871	0.000624871	0.000624871	0.000624871	0.000624871	0.000624871	0.000624871	0.000624871	0.000624871	0.000624871	0.000624871	0.000624871	0.000624871	0.000624871	0.000624871	0.000624871	0.000624871	0.00155651	0.00513626	0.00459942	0.00370829	0.00600605	0.00174866	0.00170102	0.00451626	0.0044164	0.00444146	0.00445243	0.00446041	0.00458302	0.00458503	0.00314937	0.00557347	0.00444128	0.00443018
	Tongue Miss avg	-0.00560951	-0.00560951	-0.00560951	-0.00560951	-0.00560951	-0.00560951	-0.00560951	-0.00560951	-0.00408389	-0.00408389	-0.00408389	-0.00408389	-0.00408389	-0.00300186	-0.00300186	-0.00300186	-0.00188562	-0.00188562	-0.00159308	-0.00159308	-0.00159308	-0.00159308	-0.00159308	-0.00159308	-0.00270931	-0.00270931	-0.00270931	-0.00270931	-0.00270931	-0.00271227	-0.00306013	-0.00310814	-0.00310867	-0.00309317	-0.00305485	-0.00307157	-0.004599	-0.00460545	-0.0031108	-0.00312595	-0.00312846	-0.00311623	-0.00464535	-0.00470545	-0.00469489	-0.00467063	-0.00466463	-0.00462948
	Tongue Miss CI95	0.000438811	0.000438811	0.000438811	0.000438811	0.000438811	0.000438811	0.000438811	0.000438811	0.00300599	0.00300599	0.00300599	0.00300599	0.00300599	0.0036543	0.0036543	0.0036543	0.00425001	0.00425001	0.00428903	0.00428903	0.00428903	0.00428903	0.00428903	0.00428903	0.00369979	0.00369979	0.00369979	0.00369979	0.00369979	0.00369515	0.00371319	0.00371976	0.00372006	0.00371945	0.00372181	0.00372732	0.00225569	0.00225519	0.0037354	0.00373569	0.00373537	0.00373363	0.00225209	0.00226754	0.00226429	0.00226044	0.00226152	0.00225251
[truncated: 5,000 more columns]

## Sheet: FigS3
	Fig. S3B
	Bins	1	2	3	4	5	6	7	8
	decile 1	0.216172	0.164593	0.189868	0.0630283	-0.00271622	0.118947	-0.20267	-0.11291
	decile 2	0.236032	0.329116	0.142294	0.0347075	0.0176335	0.00155539	-0.172228	-0.215121
	decile 3	0.269628	0.259521	0.149607	-0.0053131	-0.0380854	-0.108902	-0.240831	-0.221722
	decile 4	0.28509	0.143435	0.129887	-0.0029249	-0.0710008	-0.0349821	-0.16327	-0.188432
	decile 5	0.327252	0.235945	0.19885	0.0867554	-0.0468196	-0.0384043	-0.144593	-0.241504
	decile 6	0.306483	0.234578	0.0692636	-0.0149159	-0.0280594	-0.115714	-0.108522	-0.221142
	decile 7	0.308197	0.321255	0.15158	0.0441527	0.0026123	-0.101959	-0.182799	-0.151068
	decile 8	0.259541	0.266976	0.113316	0.0183672	-0.13774	-0.143894	-0.207743	-0.129897
	decile 9	0.300038	0.340289	0.162693	0.0812409	-0.105359	-0.203102	-0.182344	-0.362644
	decile 10	0.366053	0.385663	0.261474	0.11624	0.026515	-0.244024	-0.284478	-0.318892
	Fig. S3C
	slope	-0.000763778	-0.000969404	-0.00118571	-0.000976391	-0.00116075	-0.000994073	-0.0010631	-0.00108571	-0.00142082	-0.00184259
	error	0.000213172	0.000197412	0.000213215	0.000206054	0.000199674	0.000186701	0.000213071	0.000242723	0.000254702	0.000353791

[truncated: 7 more sheets: FigS4, Fig S5, Fig S6, Fig S7, FigS8, FigS9, Fig S10]
